# Supplementary material for: An Individual Differences Approach to Temporal Integration and Order Reversals in the Attentional Blink Task
Source: PLoS One. 2016 May 26;11(5):e0156538. doi: 10.1371/journal.pone.0156538 (PMC4882054; doi:10.1371/journal.pone.0156538)
Supplement: S1 File — (TXT) [file pone.0156538.s001.txt]

"Subject" "Trial" "T1acc" "T2acc" "LAG" "Integration" "Resp1correct" "Resp2correct" "Procedure.Block." "T1T2RespSwitch" "T1RespSwitch" "T2RespSwitch" "IntegrationFlex" "ABmagL8TI" "T1accminOR" "T2accminOR" "T1accplusintegration" "T2accplusintegration"

"1" "99" 1 0 0 "1" 1 0 0 "TestProcTI" 0 0 0 1 0.50187969924812 0.261904761904762 0.418126684636119 0.720238095238095 0.876460017969452

"2" "99" 2 1 1 "8" 0 1 1 "TestProcTI" 0 0 0 0 0.50187969924812 0.94047619047619 0.918575920934412 0.946428571428571 0.924528301886792

"3" "99" 3 1 1 "3" 0 1 1 "TestProcTI" 0 0 0 0 0.50187969924812 0.875 0.430764411027569 0.904761904761905 0.460526315789474

"4" "99" 4 1 0 "3" 0 1 0 "TestProcTI" 0 0 0 0 0.50187969924812 0.875 0.430764411027569 0.904761904761905 0.460526315789474

"5" "99" 5 1 1 "3" 0 1 1 "TestProcTI" 0 0 0 0 0.50187969924812 0.875 0.430764411027569 0.904761904761905 0.460526315789474

"6" "99" 6 1 1 "3" 0 1 1 "TestProcTI" 0 0 0 0 0.50187969924812 0.875 0.430764411027569 0.904761904761905 0.460526315789474

"7" "99" 7 0 0 "1" 1 0 0 "TestProcTI" 0 0 0 1 0.50187969924812 0.261904761904762 0.418126684636119 0.720238095238095 0.876460017969452

"8" "99" 8 1 0 "3" 0 1 0 "TestProcTI" 0 0 0 0 0.50187969924812 0.875 0.430764411027569 0.904761904761905 0.460526315789474

"9" "99" 9 0 0 "1" 1 0 0 "TestProcTI" 0 0 0 1 0.50187969924812 0.261904761904762 0.418126684636119 0.720238095238095 0.876460017969452

"10" "99" 10 0 0 "1" 0 0 0 "TestProcTI" 0 0 0 0 0.50187969924812 0.261904761904762 0.418126684636119 0.720238095238095 0.876460017969452

"11" "99" 11 1 1 "8" 0 1 1 "TestProcTI" 0 0 0 0 0.50187969924812 0.94047619047619 0.918575920934412 0.946428571428571 0.924528301886792

"12" "99" 12 1 0 "3" 0 1 0 "TestProcTI" 0 0 0 0 0.50187969924812 0.875 0.430764411027569 0.904761904761905 0.460526315789474

"13" "99" 13 1 0 "1" 0 1 0 "TestProcTI" 0 0 0 0 0.50187969924812 0.261904761904762 0.418126684636119 0.720238095238095 0.876460017969452

"14" "99" 14 1 1 "8" 0 1 1 "TestProcTI" 0 0 0 0 0.50187969924812 0.94047619047619 0.918575920934412 0.946428571428571 0.924528301886792

"15" "99" 15 0 0 "3" 0 0 0 "TestProcTI" 0 0 0 0 0.50187969924812 0.875 0.430764411027569 0.904761904761905 0.460526315789474

"16" "99" 16 0 0 "1" 1 0 0 "TestProcTI" 0 0 0 1 0.50187969924812 0.261904761904762 0.418126684636119 0.720238095238095 0.876460017969452

"17" "99" 17 1 0 "3" 0 1 0 "TestProcTI" 0 0 0 0 0.50187969924812 0.875 0.430764411027569 0.904761904761905 0.460526315789474

"18" "99" 19 1 0 "3" 0 1 0 "TestProcTI" 0 0 0 0 0.50187969924812 0.875 0.430764411027569 0.904761904761905 0.460526315789474

"19" "99" 20 1 1 "8" 0 1 1 "TestProcTI" 0 0 0 0 0.50187969924812 0.94047619047619 0.918575920934412 0.946428571428571 0.924528301886792

"20" "99" 21 1 1 "8" 0 1 1 "TestProcTI" 0 0 0 0 0.50187969924812 0.94047619047619 0.918575920934412 0.946428571428571 0.924528301886792

"21" "99" 22 1 0 "3" 0 1 0 "TestProcTI" 0 0 0 0 0.50187969924812 0.875 0.430764411027569 0.904761904761905 0.460526315789474

"22" "99" 23 1 1 "8" 0 1 1 "TestProcTI" 0 0 0 0 0.50187969924812 0.94047619047619 0.918575920934412 0.946428571428571 0.924528301886792

"23" "99" 24 1 1 "8" 0 1 1 "TestProcTI" 0 0 0 0 0.50187969924812 0.94047619047619 0.918575920934412 0.946428571428571 0.924528301886792

"24" "99" 25 1 1 "3" 0 1 1 "TestProcTI" 0 0 0 0 0.50187969924812 0.875 0.430764411027569 0.904761904761905 0.460526315789474

"25" "99" 26 1 1 "1" 0 1 1 "TestProcTI" 0 0 0 0 0.50187969924812 0.261904761904762 0.418126684636119 0.720238095238095 0.876460017969452

"26" "99" 27 1 1 "8" 0 1 1 "TestProcTI" 0 0 0 0 0.50187969924812 0.94047619047619 0.918575920934412 0.946428571428571 0.924528301886792

"27" "99" 28 1 0 "3" 0 1 0 "TestProcTI" 0 0 0 0 0.50187969924812 0.875 0.430764411027569 0.904761904761905 0.460526315789474

"28" "99" 29 1 0 "1" 0 1 0 "TestProcTI" 0 0 0 0 0.50187969924812 0.261904761904762 0.418126684636119 0.720238095238095 0.876460017969452

"29" "99" 30 1 0 "3" 0 1 0 "TestProcTI" 0 0 0 0 0.50187969924812 0.875 0.430764411027569 0.904761904761905 0.460526315789474

"30" "99" 31 0 0 "1" 0 0 0 "TestProcTI" 0 0 0 0 0.50187969924812 0.261904761904762 0.418126684636119 0.720238095238095 0.876460017969452

"31" "99" 32 1 0 "3" 0 1 0 "TestProcTI" 0 0 0 0 0.50187969924812 0.875 0.430764411027569 0.904761904761905 0.460526315789474

"32" "99" 33 1 0 "3" 0 1 0 "TestProcTI" 0 0 0 0 0.50187969924812 0.875 0.430764411027569 0.904761904761905 0.460526315789474

"33" "99" 34 1 1 "8" 0 1 1 "TestProcTI" 0 0 0 0 0.50187969924812 0.94047619047619 0.918575920934412 0.946428571428571 0.924528301886792

"34" "99" 35 1 1 "8" 0 1 1 "TestProcTI" 0 0 0 0 0.50187969924812 0.94047619047619 0.918575920934412 0.946428571428571 0.924528301886792

"35" "99" 36 1 1 "8" 0 1 1 "TestProcTI" 0 0 0 0 0.50187969924812 0.94047619047619 0.918575920934412 0.946428571428571 0.924528301886792

"36" "99" 37 0 0 "1" 1 0 0 "TestProcTI" 0 0 0 1 0.50187969924812 0.261904761904762 0.418126684636119 0.720238095238095 0.876460017969452

"37" "99" 38 0 0 "1" 1 0 0 "TestProcTI" 0 0 0 1 0.50187969924812 0.261904761904762 0.418126684636119 0.720238095238095 0.876460017969452

"38" "99" 39 0 0 "1" 1 0 0 "TestProcTI" 0 0 0 1 0.50187969924812 0.261904761904762 0.418126684636119 0.720238095238095 0.876460017969452

"39" "99" 41 1 0 "3" 0 1 0 "TestProcTI" 0 0 0 0 0.50187969924812 0.875 0.430764411027569 0.904761904761905 0.460526315789474

"40" "99" 42 0 0 "1" 1 0 0 "TestProcTI" 0 0 0 1 0.50187969924812 0.261904761904762 0.418126684636119 0.720238095238095 0.876460017969452

"41" "99" 43 1 1 "3" 0 1 1 "TestProcTI" 0 0 0 0 0.50187969924812 0.875 0.430764411027569 0.904761904761905 0.460526315789474

"42" "99" 44 1 0 "3" 0 1 0 "TestProcTI" 0 0 0 0 0.50187969924812 0.875 0.430764411027569 0.904761904761905 0.460526315789474

"43" "99" 45 1 1 "8" 0 1 1 "TestProcTI" 0 0 0 0 0.50187969924812 0.94047619047619 0.918575920934412 0.946428571428571 0.924528301886792

"44" "99" 46 1 0 "3" 0 1 0 "TestProcTI" 0 0 0 0 0.50187969924812 0.875 0.430764411027569 0.904761904761905 0.460526315789474

"45" "99" 47 1 0 "3" 0 1 0 "TestProcTI" 0 0 0 0 0.50187969924812 0.875 0.430764411027569 0.904761904761905 0.460526315789474

"46" "99" 48 1 1 "3" 0 1 1 "TestProcTI" 0 0 0 0 0.50187969924812 0.875 0.430764411027569 0.904761904761905 0.460526315789474

"47" "99" 50 1 0 "3" 0 1 0 "TestProcTI" 0 0 0 0 0.50187969924812 0.875 0.430764411027569 0.904761904761905 0.460526315789474

"48" "99" 51 1 0 "3" 0 1 0 "TestProcTI" 0 0 0 0 0.50187969924812 0.875 0.430764411027569 0.904761904761905 0.460526315789474

"49" "99" 52 1 0 "8" 0 1 0 "TestProcTI" 0 0 0 0 0.50187969924812 0.94047619047619 0.918575920934412 0.946428571428571 0.924528301886792

"50" "99" 53 0 0 "3" 0 0 0 "TestProcTI" 0 0 0 0 0.50187969924812 0.875 0.430764411027569 0.904761904761905 0.460526315789474

"51" "99" 54 1 0 "3" 0 1 0 "TestProcTI" 0 0 0 0 0.50187969924812 0.875 0.430764411027569 0.904761904761905 0.460526315789474

"52" "99" 55 1 0 "3" 0 0 0 "TestProcTI" 0 1 0 0 0.50187969924812 0.875 0.430764411027569 0.904761904761905 0.460526315789474

"53" "99" 56 1 1 "8" 0 1 1 "TestProcTI" 0 0 0 0 0.50187969924812 0.94047619047619 0.918575920934412 0.946428571428571 0.924528301886792

"54" "99" 58 1 1 "8" 0 1 1 "TestProcTI" 0 0 0 0 0.50187969924812 0.94047619047619 0.918575920934412 0.946428571428571 0.924528301886792

"55" "99" 59 1 1 "1" 0 1 1 "TestProcTI" 0 0 0 0 0.50187969924812 0.261904761904762 0.418126684636119 0.720238095238095 0.876460017969452

"56" "99" 60 0 0 "1" 1 0 0 "TestProcTI" 0 0 0 1 0.50187969924812 0.261904761904762 0.418126684636119 0.720238095238095 0.876460017969452

"57" "99" 61 1 1 "8" 0 1 1 "TestProcTI" 0 0 0 0 0.50187969924812 0.94047619047619 0.918575920934412 0.946428571428571 0.924528301886792

"58" "99" 62 1 1 "8" 0 1 1 "TestProcTI" 0 0 0 0 0.50187969924812 0.94047619047619 0.918575920934412 0.946428571428571 0.924528301886792

"59" "99" 63 1 0 "3" 0 1 0 "TestProcTI" 0 0 0 0 0.50187969924812 0.875 0.430764411027569 0.904761904761905 0.460526315789474

"60" "99" 64 1 0 "3" 0 1 0 "TestProcTI" 0 0 0 0 0.50187969924812 0.875 0.430764411027569 0.904761904761905 0.460526315789474

"61" "99" 65 0 1 "8" 0 0 0 "TestProcTI" 0 0 1 0 0.50187969924812 0.94047619047619 0.918575920934412 0.946428571428571 0.924528301886792

"62" "99" 66 1 0 "3" 0 1 0 "TestProcTI" 0 0 0 0 0.50187969924812 0.875 0.430764411027569 0.904761904761905 0.460526315789474

"63" "99" 67 1 1 "8" 0 1 1 "TestProcTI" 0 0 0 0 0.50187969924812 0.94047619047619 0.918575920934412 0.946428571428571 0.924528301886792

"64" "99" 68 1 0 "3" 0 1 0 "TestProcTI" 0 0 0 0 0.50187969924812 0.875 0.430764411027569 0.904761904761905 0.460526315789474

"65" "99" 69 1 0 "3" 0 1 0 "TestProcTI" 0 0 0 0 0.50187969924812 0.875 0.430764411027569 0.904761904761905 0.460526315789474

"66" "99" 70 1 1 "8" 0 1 1 "TestProcTI" 0 0 0 0 0.50187969924812 0.94047619047619 0.918575920934412 0.946428571428571 0.924528301886792

"67" "99" 71 1 1 "8" 0 1 1 "TestProcTI" 0 0 0 0 0.50187969924812 0.94047619047619 0.918575920934412 0.946428571428571 0.924528301886792

"68" "99" 72 1 1 "8" 0 1 1 "TestProcTI" 0 0 0 0 0.50187969924812 0.94047619047619 0.918575920934412 0.946428571428571 0.924528301886792

"69" "99" 73 1 1 "3" 0 1 1 "TestProcTI" 0 0 0 0 0.50187969924812 0.875 0.430764411027569 0.904761904761905 0.460526315789474

"70" "99" 74 1 1 "3" 0 1 1 "TestProcTI" 0 0 0 0 0.50187969924812 0.875 0.430764411027569 0.904761904761905 0.460526315789474

"71" "99" 75 0 1 "1" 0 0 0 "TestProcTI" 0 0 1 0 0.50187969924812 0.261904761904762 0.418126684636119 0.720238095238095 0.876460017969452

"72" "99" 76 1 1 "8" 0 1 1 "TestProcTI" 0 0 0 0 0.50187969924812 0.94047619047619 0.918575920934412 0.946428571428571 0.924528301886792

"73" "99" 77 1 0 "1" 0 1 0 "TestProcTI" 0 0 0 0 0.50187969924812 0.261904761904762 0.418126684636119 0.720238095238095 0.876460017969452

"74" "99" 78 1 1 "8" 0 1 1 "TestProcTI" 0 0 0 0 0.50187969924812 0.94047619047619 0.918575920934412 0.946428571428571 0.924528301886792

"75" "99" 79 1 1 "8" 0 1 1 "TestProcTI" 0 0 0 0 0.50187969924812 0.94047619047619 0.918575920934412 0.946428571428571 0.924528301886792

"76" "99" 80 0 0 "1" 0 0 0 "TestProcTI" 0 0 0 0 0.50187969924812 0.261904761904762 0.418126684636119 0.720238095238095 0.876460017969452

"77" "99" 81 1 1 "3" 0 1 1 "TestProcTI" 0 0 0 0 0.50187969924812 0.875 0.430764411027569 0.904761904761905 0.460526315789474

"78" "99" 82 0 0 "1" 0 0 0 "TestProcTI" 0 0 0 0 0.50187969924812 0.261904761904762 0.418126684636119 0.720238095238095 0.876460017969452

"79" "99" 83 1 1 "8" 0 1 1 "TestProcTI" 0 0 0 0 0.50187969924812 0.94047619047619 0.918575920934412 0.946428571428571 0.924528301886792

"80" "99" 84 1 1 "3" 0 1 1 "TestProcTI" 0 0 0 0 0.50187969924812 0.875 0.430764411027569 0.904761904761905 0.460526315789474

"81" "99" 85 0 1 "1" 0 0 0 "TestProcTI" 0 0 1 0 0.50187969924812 0.261904761904762 0.418126684636119 0.720238095238095 0.876460017969452

"82" "99" 86 0 0 "1" 0 0 0 "TestProcTI" 0 0 0 0 0.50187969924812 0.261904761904762 0.418126684636119 0.720238095238095 0.876460017969452

"83" "99" 87 1 0 "8" 0 1 0 "TestProcTI" 0 0 0 0 0.50187969924812 0.94047619047619 0.918575920934412 0.946428571428571 0.924528301886792

"84" "99" 88 1 0 "1" 0 1 0 "TestProcTI" 0 0 0 0 0.50187969924812 0.261904761904762 0.418126684636119 0.720238095238095 0.876460017969452

"85" "99" 89 0 0 "3" 0 0 0 "TestProcTI" 0 0 0 0 0.50187969924812 0.875 0.430764411027569 0.904761904761905 0.460526315789474

"86" "99" 90 0 0 "1" 0 0 0 "TestProcTI" 0 0 0 0 0.50187969924812 0.261904761904762 0.418126684636119 0.720238095238095 0.876460017969452

"87" "99" 91 0 1 "1" 0 0 0 "TestProcTI" 0 0 1 0 0.50187969924812 0.261904761904762 0.418126684636119 0.720238095238095 0.876460017969452

"88" "99" 92 1 1 "3" 0 1 1 "TestProcTI" 0 0 0 0 0.50187969924812 0.875 0.430764411027569 0.904761904761905 0.460526315789474

"89" "99" 93 1 1 "8" 0 1 1 "TestProcTI" 0 0 0 0 0.50187969924812 0.94047619047619 0.918575920934412 0.946428571428571 0.924528301886792

"90" "99" 94 1 0 "3" 0 1 0 "TestProcTI" 0 0 0 0 0.50187969924812 0.875 0.430764411027569 0.904761904761905 0.460526315789474

"91" "99" 95 1 0 "3" 0 1 0 "TestProcTI" 0 0 0 0 0.50187969924812 0.875 0.430764411027569 0.904761904761905 0.460526315789474

"92" "99" 96 1 1 "3" 0 1 1 "TestProcTI" 0 0 0 0 0.50187969924812 0.875 0.430764411027569 0.904761904761905 0.460526315789474

"93" "99" 97 1 1 "8" 0 1 1 "TestProcTI" 0 0 0 0 0.50187969924812 0.94047619047619 0.918575920934412 0.946428571428571 0.924528301886792

"94" "99" 98 1 1 "8" 0 1 1 "TestProcTI" 0 0 0 0 0.50187969924812 0.94047619047619 0.918575920934412 0.946428571428571 0.924528301886792

"95" "99" 99 0 1 "1" 0 0 0 "TestProcTI" 0 0 1 0 0.50187969924812 0.261904761904762 0.418126684636119 0.720238095238095 0.876460017969452

"96" "99" 100 1 1 "8" 0 1 1 "TestProcTI" 0 0 0 0 0.50187969924812 0.94047619047619 0.918575920934412 0.946428571428571 0.924528301886792

"97" "99" 101 1 1 "3" 0 0 0 "TestProcTI" 1 0 0 0 0.50187969924812 0.875 0.430764411027569 0.904761904761905 0.460526315789474

"98" "99" 102 1 1 "8" 0 1 1 "TestProcTI" 0 0 0 0 0.50187969924812 0.94047619047619 0.918575920934412 0.946428571428571 0.924528301886792

"99" "99" 103 1 1 "1" 0 0 0 "TestProcTI" 1 0 0 0 0.50187969924812 0.261904761904762 0.418126684636119 0.720238095238095 0.876460017969452

"100" "99" 104 0 1 "3" 0 0 1 "TestProcTI" 0 0 0 0 0.50187969924812 0.875 0.430764411027569 0.904761904761905 0.460526315789474

"101" "99" 105 1 0 "3" 0 1 0 "TestProcTI" 0 0 0 0 0.50187969924812 0.875 0.430764411027569 0.904761904761905 0.460526315789474

"102" "99" 106 1 1 "1" 0 1 1 "TestProcTI" 0 0 0 0 0.50187969924812 0.261904761904762 0.418126684636119 0.720238095238095 0.876460017969452

"103" "99" 107 0 0 "1" 1 0 0 "TestProcTI" 0 0 0 1 0.50187969924812 0.261904761904762 0.418126684636119 0.720238095238095 0.876460017969452

"104" "99" 108 0 0 "1" 1 0 0 "TestProcTI" 0 0 0 1 0.50187969924812 0.261904761904762 0.418126684636119 0.720238095238095 0.876460017969452

"105" "99" 109 1 1 "8" 0 1 1 "TestProcTI" 0 0 0 0 0.50187969924812 0.94047619047619 0.918575920934412 0.946428571428571 0.924528301886792

"106" "99" 110 1 1 "3" 0 1 1 "TestProcTI" 0 0 0 0 0.50187969924812 0.875 0.430764411027569 0.904761904761905 0.460526315789474

"107" "99" 111 1 0 "3" 0 1 0 "TestProcTI" 0 0 0 0 0.50187969924812 0.875 0.430764411027569 0.904761904761905 0.460526315789474

"108" "99" 112 0 1 "8" 0 0 1 "TestProcTI" 0 0 0 0 0.50187969924812 0.94047619047619 0.918575920934412 0.946428571428571 0.924528301886792

"109" "99" 113 0 0 "1" 1 0 0 "TestProcTI" 0 0 0 1 0.50187969924812 0.261904761904762 0.418126684636119 0.720238095238095 0.876460017969452

"110" "99" 114 1 1 "3" 0 1 1 "TestProcTI" 0 0 0 0 0.50187969924812 0.875 0.430764411027569 0.904761904761905 0.460526315789474

"111" "99" 115 0 0 "1" 1 0 0 "TestProcTI" 0 0 0 1 0.50187969924812 0.261904761904762 0.418126684636119 0.720238095238095 0.876460017969452

"112" "99" 116 0 0 "1" 1 0 0 "TestProcTI" 0 0 0 1 0.50187969924812 0.261904761904762 0.418126684636119 0.720238095238095 0.876460017969452

"113" "99" 117 1 0 "3" 0 1 0 "TestProcTI" 0 0 0 0 0.50187969924812 0.875 0.430764411027569 0.904761904761905 0.460526315789474

"114" "99" 118 1 0 "3" 0 1 0 "TestProcTI" 0 0 0 0 0.50187969924812 0.875 0.430764411027569 0.904761904761905 0.460526315789474

"115" "99" 119 1 1 "8" 0 1 1 "TestProcTI" 0 0 0 0 0.50187969924812 0.94047619047619 0.918575920934412 0.946428571428571 0.924528301886792

"116" "99" 120 1 1 "8" 0 1 1 "TestProcTI" 0 0 0 0 0.50187969924812 0.94047619047619 0.918575920934412 0.946428571428571 0.924528301886792

"117" "99" 121 1 1 "3" 0 1 1 "TestProcTI" 0 0 0 0 0.50187969924812 0.875 0.430764411027569 0.904761904761905 0.460526315789474

"118" "99" 122 0 0 "1" 0 0 0 "TestProcTI" 0 0 0 0 0.50187969924812 0.261904761904762 0.418126684636119 0.720238095238095 0.876460017969452

"119" "99" 123 1 1 "8" 0 1 1 "TestProcTI" 0 0 0 0 0.50187969924812 0.94047619047619 0.918575920934412 0.946428571428571 0.924528301886792

"120" "99" 124 1 0 "1" 0 1 0 "TestProcTI" 0 0 0 0 0.50187969924812 0.261904761904762 0.418126684636119 0.720238095238095 0.876460017969452

"121" "99" 125 1 1 "8" 0 1 1 "TestProcTI" 0 0 0 0 0.50187969924812 0.94047619047619 0.918575920934412 0.946428571428571 0.924528301886792

"122" "99" 126 1 1 "3" 0 1 1 "TestProcTI" 0 0 0 0 0.50187969924812 0.875 0.430764411027569 0.904761904761905 0.460526315789474

"123" "99" 127 1 1 "8" 0 1 1 "TestProcTI" 0 0 0 0 0.50187969924812 0.94047619047619 0.918575920934412 0.946428571428571 0.924528301886792

"124" "99" 128 1 1 "3" 0 1 1 "TestProcTI" 0 0 0 0 0.50187969924812 0.875 0.430764411027569 0.904761904761905 0.460526315789474

"125" "99" 129 1 0 "3" 0 1 0 "TestProcTI" 0 0 0 0 0.50187969924812 0.875 0.430764411027569 0.904761904761905 0.460526315789474

"126" "99" 130 1 0 "3" 0 1 0 "TestProcTI" 0 0 0 0 0.50187969924812 0.875 0.430764411027569 0.904761904761905 0.460526315789474

"127" "99" 131 1 1 "8" 0 1 1 "TestProcTI" 0 0 0 0 0.50187969924812 0.94047619047619 0.918575920934412 0.946428571428571 0.924528301886792

"128" "99" 132 1 1 "8" 0 1 1 "TestProcTI" 0 0 0 0 0.50187969924812 0.94047619047619 0.918575920934412 0.946428571428571 0.924528301886792

"129" "99" 133 1 0 "8" 0 0 0 "TestProcTI" 0 1 0 0 0.50187969924812 0.94047619047619 0.918575920934412 0.946428571428571 0.924528301886792

"130" "99" 134 0 1 "1" 0 0 0 "TestProcTI" 0 0 1 0 0.50187969924812 0.261904761904762 0.418126684636119 0.720238095238095 0.876460017969452

"131" "99" 135 1 1 "8" 0 1 1 "TestProcTI" 0 0 0 0 0.50187969924812 0.94047619047619 0.918575920934412 0.946428571428571 0.924528301886792

"132" "99" 136 1 0 "1" 0 1 0 "TestProcTI" 0 0 0 0 0.50187969924812 0.261904761904762 0.418126684636119 0.720238095238095 0.876460017969452

"133" "99" 137 1 0 "8" 0 1 0 "TestProcTI" 0 0 0 0 0.50187969924812 0.94047619047619 0.918575920934412 0.946428571428571 0.924528301886792

"134" "99" 138 1 1 "8" 0 1 1 "TestProcTI" 0 0 0 0 0.50187969924812 0.94047619047619 0.918575920934412 0.946428571428571 0.924528301886792

"135" "99" 139 1 1 "8" 0 1 1 "TestProcTI" 0 0 0 0 0.50187969924812 0.94047619047619 0.918575920934412 0.946428571428571 0.924528301886792

"136" "99" 140 0 0 "1" 0 0 0 "TestProcTI" 0 0 0 0 0.50187969924812 0.261904761904762 0.418126684636119 0.720238095238095 0.876460017969452

"137" "99" 141 0 0 "1" 0 0 0 "TestProcTI" 0 0 0 0 0.50187969924812 0.261904761904762 0.418126684636119 0.720238095238095 0.876460017969452

"138" "99" 142 1 0 "8" 0 1 0 "TestProcTI" 0 0 0 0 0.50187969924812 0.94047619047619 0.918575920934412 0.946428571428571 0.924528301886792

"139" "99" 144 1 0 "3" 0 1 0 "TestProcTI" 0 0 0 0 0.50187969924812 0.875 0.430764411027569 0.904761904761905 0.460526315789474

"140" "99" 145 1 0 "1" 0 1 0 "TestProcTI" 0 0 0 0 0.50187969924812 0.261904761904762 0.418126684636119 0.720238095238095 0.876460017969452

"141" "99" 147 1 1 "8" 0 1 1 "TestProcTI" 0 0 0 0 0.50187969924812 0.94047619047619 0.918575920934412 0.946428571428571 0.924528301886792

"142" "99" 148 1 1 "8" 0 1 1 "TestProcTI" 0 0 0 0 0.50187969924812 0.94047619047619 0.918575920934412 0.946428571428571 0.924528301886792

"143" "99" 149 0 0 "1" 0 0 0 "TestProcTI" 0 0 0 0 0.50187969924812 0.261904761904762 0.418126684636119 0.720238095238095 0.876460017969452

"144" "99" 150 1 1 "8" 0 1 1 "TestProcTI" 0 0 0 0 0.50187969924812 0.94047619047619 0.918575920934412 0.946428571428571 0.924528301886792

"145" "99" 151 1 1 "8" 0 1 1 "TestProcTI" 0 0 0 0 0.50187969924812 0.94047619047619 0.918575920934412 0.946428571428571 0.924528301886792

"146" "99" 152 1 1 "8" 0 1 1 "TestProcTI" 0 0 0 0 0.50187969924812 0.94047619047619 0.918575920934412 0.946428571428571 0.924528301886792

"147" "99" 153 1 1 "8" 0 1 1 "TestProcTI" 0 0 0 0 0.50187969924812 0.94047619047619 0.918575920934412 0.946428571428571 0.924528301886792

"148" "99" 154 0 1 "1" 0 0 0 "TestProcTI" 0 0 1 0 0.50187969924812 0.261904761904762 0.418126684636119 0.720238095238095 0.876460017969452

"149" "99" 155 0 0 "1" 0 0 0 "TestProcTI" 0 0 0 0 0.50187969924812 0.261904761904762 0.418126684636119 0.720238095238095 0.876460017969452

"150" "99" 156 0 1 "1" 0 0 0 "TestProcTI" 0 0 1 0 0.50187969924812 0.261904761904762 0.418126684636119 0.720238095238095 0.876460017969452

"151" "99" 157 0 1 "3" 0 0 1 "TestProcTI" 0 0 0 0 0.50187969924812 0.875 0.430764411027569 0.904761904761905 0.460526315789474

"152" "99" 158 0 0 "1" 1 0 0 "TestProcTI" 0 0 0 1 0.50187969924812 0.261904761904762 0.418126684636119 0.720238095238095 0.876460017969452

"153" "99" 159 1 1 "8" 0 1 1 "TestProcTI" 0 0 0 0 0.50187969924812 0.94047619047619 0.918575920934412 0.946428571428571 0.924528301886792

"154" "99" 160 1 1 "3" 0 1 1 "TestProcTI" 0 0 0 0 0.50187969924812 0.875 0.430764411027569 0.904761904761905 0.460526315789474

"155" "99" 161 1 1 "8" 0 1 1 "TestProcTI" 0 0 0 0 0.50187969924812 0.94047619047619 0.918575920934412 0.946428571428571 0.924528301886792

"156" "99" 162 1 1 "8" 0 1 1 "TestProcTI" 0 0 0 0 0.50187969924812 0.94047619047619 0.918575920934412 0.946428571428571 0.924528301886792

"157" "99" 163 1 1 "8" 0 1 1 "TestProcTI" 0 0 0 0 0.50187969924812 0.94047619047619 0.918575920934412 0.946428571428571 0.924528301886792

"158" "99" 164 1 1 "8" 0 1 1 "TestProcTI" 0 0 0 0 0.50187969924812 0.94047619047619 0.918575920934412 0.946428571428571 0.924528301886792

"159" "99" 165 0 0 "3" 0 0 0 "TestProcTI" 0 0 0 0 0.50187969924812 0.875 0.430764411027569 0.904761904761905 0.460526315789474

"160" "99" 166 1 1 "8" 0 1 1 "TestProcTI" 0 0 0 0 0.50187969924812 0.94047619047619 0.918575920934412 0.946428571428571 0.924528301886792

"161" "99" 167 1 1 "8" 0 1 1 "TestProcTI" 0 0 0 0 0.50187969924812 0.94047619047619 0.918575920934412 0.946428571428571 0.924528301886792

"162" "99" 168 1 1 "1" 0 1 1 "TestProcTI" 0 0 0 0 0.50187969924812 0.261904761904762 0.418126684636119 0.720238095238095 0.876460017969452

"163" "99" 169 1 0 "1" 0 1 0 "TestProcTI" 0 0 0 0 0.50187969924812 0.261904761904762 0.418126684636119 0.720238095238095 0.876460017969452

"164" "99" 170 1 0 "3" 0 1 0 "TestProcTI" 0 0 0 0 0.50187969924812 0.875 0.430764411027569 0.904761904761905 0.460526315789474

"165" "99" 171 1 0 "8" 0 0 0 "TestProcTI" 0 1 0 0 0.50187969924812 0.94047619047619 0.918575920934412 0.946428571428571 0.924528301886792

"166" "99" 172 1 0 "3" 0 1 0 "TestProcTI" 0 0 0 0 0.50187969924812 0.875 0.430764411027569 0.904761904761905 0.460526315789474

"167" "99" 173 0 0 "1" 1 0 0 "TestProcTI" 0 0 0 1 0.50187969924812 0.261904761904762 0.418126684636119 0.720238095238095 0.876460017969452

"168" "99" 174 1 1 "8" 0 1 1 "TestProcTI" 0 0 0 0 0.50187969924812 0.94047619047619 0.918575920934412 0.946428571428571 0.924528301886792

"169" "99" 175 0 0 "1" 1 0 0 "TestProcTI" 0 0 0 1 0.50187969924812 0.261904761904762 0.418126684636119 0.720238095238095 0.876460017969452

"170" "99" 176 0 0 "1" 0 0 0 "TestProcTI" 0 0 0 0 0.50187969924812 0.261904761904762 0.418126684636119 0.720238095238095 0.876460017969452

"171" "99" 178 1 1 "8" 0 1 1 "TestProcTI" 0 0 0 0 0.50187969924812 0.94047619047619 0.918575920934412 0.946428571428571 0.924528301886792

"172" "99" 179 1 1 "1" 0 0 0 "TestProcTI" 1 0 0 0 0.50187969924812 0.261904761904762 0.418126684636119 0.720238095238095 0.876460017969452

"173" "99" 180 0 0 "1" 1 0 0 "TestProcTI" 0 0 0 1 0.50187969924812 0.261904761904762 0.418126684636119 0.720238095238095 0.876460017969452

"174" "99" 181 1 0 "1" 0 0 0 "TestProcTI" 0 1 0 0 0.50187969924812 0.261904761904762 0.418126684636119 0.720238095238095 0.876460017969452

"175" "99" 182 1 1 "3" 0 1 1 "TestProcTI" 0 0 0 0 0.50187969924812 0.875 0.430764411027569 0.904761904761905 0.460526315789474

"176" "99" 183 0 0 "1" 1 0 0 "TestProcTI" 0 0 0 1 0.50187969924812 0.261904761904762 0.418126684636119 0.720238095238095 0.876460017969452

"177" "99" 184 0 1 "8" 0 0 1 "TestProcTI" 0 0 0 0 0.50187969924812 0.94047619047619 0.918575920934412 0.946428571428571 0.924528301886792

"178" "99" 185 0 0 "1" 1 0 0 "TestProcTI" 0 0 0 1 0.50187969924812 0.261904761904762 0.418126684636119 0.720238095238095 0.876460017969452

"179" "99" 186 1 0 "1" 0 1 0 "TestProcTI" 0 0 0 0 0.50187969924812 0.261904761904762 0.418126684636119 0.720238095238095 0.876460017969452

"180" "99" 187 1 1 "3" 0 1 1 "TestProcTI" 0 0 0 0 0.50187969924812 0.875 0.430764411027569 0.904761904761905 0.460526315789474

"181" "99" 188 1 1 "1" 0 1 1 "TestProcTI" 0 0 0 0 0.50187969924812 0.261904761904762 0.418126684636119 0.720238095238095 0.876460017969452

"182" "99" 189 0 0 "1" 0 0 0 "TestProcTI" 0 0 0 0 0.50187969924812 0.261904761904762 0.418126684636119 0.720238095238095 0.876460017969452

"183" "99" 190 1 0 "1" 0 1 0 "TestProcTI" 0 0 0 0 0.50187969924812 0.261904761904762 0.418126684636119 0.720238095238095 0.876460017969452

"184" "99" 191 1 0 "8" 0 1 0 "TestProcTI" 0 0 0 0 0.50187969924812 0.94047619047619 0.918575920934412 0.946428571428571 0.924528301886792

"185" "99" 192 1 1 "3" 0 0 0 "TestProcTI" 1 0 0 0 0.50187969924812 0.875 0.430764411027569 0.904761904761905 0.460526315789474

"186" "99" 193 1 1 "8" 0 1 1 "TestProcTI" 0 0 0 0 0.50187969924812 0.94047619047619 0.918575920934412 0.946428571428571 0.924528301886792

"187" "99" 194 1 1 "8" 0 1 1 "TestProcTI" 0 0 0 0 0.50187969924812 0.94047619047619 0.918575920934412 0.946428571428571 0.924528301886792

"188" "99" 195 0 0 "1" 1 0 0 "TestProcTI" 0 0 0 1 0.50187969924812 0.261904761904762 0.418126684636119 0.720238095238095 0.876460017969452

"189" "99" 196 0 0 "1" 1 0 0 "TestProcTI" 0 0 0 1 0.50187969924812 0.261904761904762 0.418126684636119 0.720238095238095 0.876460017969452

"190" "99" 197 1 1 "3" 0 1 1 "TestProcTI" 0 0 0 0 0.50187969924812 0.875 0.430764411027569 0.904761904761905 0.460526315789474

"191" "99" 198 1 0 "3" 0 0 0 "TestProcTI" 0 1 0 0 0.50187969924812 0.875 0.430764411027569 0.904761904761905 0.460526315789474

"192" "99" 199 1 1 "8" 0 1 1 "TestProcTI" 0 0 0 0 0.50187969924812 0.94047619047619 0.918575920934412 0.946428571428571 0.924528301886792

"193" "99" 200 1 1 "3" 0 1 1 "TestProcTI" 0 0 0 0 0.50187969924812 0.875 0.430764411027569 0.904761904761905 0.460526315789474

"194" "99" 201 0 0 "1" 0 0 0 "TestProcTI" 0 0 0 0 0.50187969924812 0.261904761904762 0.418126684636119 0.720238095238095 0.876460017969452

"195" "99" 202 1 0 "1" 0 1 0 "TestProcTI" 0 0 0 0 0.50187969924812 0.261904761904762 0.418126684636119 0.720238095238095 0.876460017969452

"196" "99" 203 1 0 "8" 0 1 0 "TestProcTI" 0 0 0 0 0.50187969924812 0.94047619047619 0.918575920934412 0.946428571428571 0.924528301886792

"197" "99" 204 1 1 "8" 0 1 1 "TestProcTI" 0 0 0 0 0.50187969924812 0.94047619047619 0.918575920934412 0.946428571428571 0.924528301886792

"198" "99" 205 1 0 "3" 0 1 0 "TestProcTI" 0 0 0 0 0.50187969924812 0.875 0.430764411027569 0.904761904761905 0.460526315789474

"199" "99" 206 1 1 "8" 0 1 1 "TestProcTI" 0 0 0 0 0.50187969924812 0.94047619047619 0.918575920934412 0.946428571428571 0.924528301886792

"200" "99" 207 1 0 "3" 0 1 0 "TestProcTI" 0 0 0 0 0.50187969924812 0.875 0.430764411027569 0.904761904761905 0.460526315789474

"201" "99" 208 1 1 "8" 0 1 1 "TestProcTI" 0 0 0 0 0.50187969924812 0.94047619047619 0.918575920934412 0.946428571428571 0.924528301886792

"202" "99" 209 0 0 "1" 1 0 0 "TestProcTI" 0 0 0 1 0.50187969924812 0.261904761904762 0.418126684636119 0.720238095238095 0.876460017969452

"203" "99" 210 1 0 "3" 0 1 0 "TestProcTI" 0 0 0 0 0.50187969924812 0.875 0.430764411027569 0.904761904761905 0.460526315789474

"204" "99" 211 1 0 "1" 0 1 0 "TestProcTI" 0 0 0 0 0.50187969924812 0.261904761904762 0.418126684636119 0.720238095238095 0.876460017969452

"205" "99" 212 1 1 "8" 0 1 1 "TestProcTI" 0 0 0 0 0.50187969924812 0.94047619047619 0.918575920934412 0.946428571428571 0.924528301886792

"206" "99" 213 0 0 "1" 1 0 0 "TestProcTI" 0 0 0 1 0.50187969924812 0.261904761904762 0.418126684636119 0.720238095238095 0.876460017969452

"207" "99" 214 1 1 "8" 0 1 1 "TestProcTI" 0 0 0 0 0.50187969924812 0.94047619047619 0.918575920934412 0.946428571428571 0.924528301886792

"208" "99" 215 1 0 "3" 0 1 0 "TestProcTI" 0 0 0 0 0.50187969924812 0.875 0.430764411027569 0.904761904761905 0.460526315789474

"209" "99" 216 0 0 "1" 1 0 0 "TestProcTI" 0 0 0 1 0.50187969924812 0.261904761904762 0.418126684636119 0.720238095238095 0.876460017969452

"210" "99" 217 1 1 "8" 0 1 1 "TestProcTI" 0 0 0 0 0.50187969924812 0.94047619047619 0.918575920934412 0.946428571428571 0.924528301886792

"211" "99" 218 1 0 "3" 0 1 0 "TestProcTI" 0 0 0 0 0.50187969924812 0.875 0.430764411027569 0.904761904761905 0.460526315789474

"212" "99" 219 1 1 "3" 0 0 0 "TestProcTI" 1 0 0 0 0.50187969924812 0.875 0.430764411027569 0.904761904761905 0.460526315789474

"213" "99" 220 1 1 "3" 0 1 1 "TestProcTI" 0 0 0 0 0.50187969924812 0.875 0.430764411027569 0.904761904761905 0.460526315789474

"214" "99" 221 1 1 "8" 0 1 1 "TestProcTI" 0 0 0 0 0.50187969924812 0.94047619047619 0.918575920934412 0.946428571428571 0.924528301886792

"215" "99" 222 1 1 "1" 0 1 1 "TestProcTI" 0 0 0 0 0.50187969924812 0.261904761904762 0.418126684636119 0.720238095238095 0.876460017969452

"216" "99" 223 0 1 "8" 0 0 1 "TestProcTI" 0 0 0 0 0.50187969924812 0.94047619047619 0.918575920934412 0.946428571428571 0.924528301886792

"217" "99" 224 1 1 "8" 0 1 1 "TestProcTI" 0 0 0 0 0.50187969924812 0.94047619047619 0.918575920934412 0.946428571428571 0.924528301886792

"218" "99" 225 1 0 "8" 0 1 0 "TestProcTI" 0 0 0 0 0.50187969924812 0.94047619047619 0.918575920934412 0.946428571428571 0.924528301886792

"219" "99" 226 0 0 "1" 1 0 0 "TestProcTI" 0 0 0 1 0.50187969924812 0.261904761904762 0.418126684636119 0.720238095238095 0.876460017969452

"220" "99" 227 1 1 "8" 0 1 1 "TestProcTI" 0 0 0 0 0.50187969924812 0.94047619047619 0.918575920934412 0.946428571428571 0.924528301886792

"221" "99" 228 1 1 "1" 0 0 0 "TestProcTI" 1 0 0 0 0.50187969924812 0.261904761904762 0.418126684636119 0.720238095238095 0.876460017969452

"222" "99" 229 0 0 "1" 1 0 0 "TestProcTI" 0 0 0 1 0.50187969924812 0.261904761904762 0.418126684636119 0.720238095238095 0.876460017969452

"223" "99" 230 1 0 "1" 0 1 0 "TestProcTI" 0 0 0 0 0.50187969924812 0.261904761904762 0.418126684636119 0.720238095238095 0.876460017969452

"224" "99" 231 0 1 "8" 0 0 1 "TestProcTI" 0 0 0 0 0.50187969924812 0.94047619047619 0.918575920934412 0.946428571428571 0.924528301886792

"225" "99" 232 1 1 "1" 0 0 0 "TestProcTI" 1 0 0 0 0.50187969924812 0.261904761904762 0.418126684636119 0.720238095238095 0.876460017969452

"226" "99" 233 1 1 "3" 0 1 1 "TestProcTI" 0 0 0 0 0.50187969924812 0.875 0.430764411027569 0.904761904761905 0.460526315789474

"227" "99" 234 1 0 "3" 0 1 0 "TestProcTI" 0 0 0 0 0.50187969924812 0.875 0.430764411027569 0.904761904761905 0.460526315789474

"228" "99" 235 1 0 "1" 0 1 0 "TestProcTI" 0 0 0 0 0.50187969924812 0.261904761904762 0.418126684636119 0.720238095238095 0.876460017969452

"229" "99" 236 0 0 "1" 1 0 0 "TestProcTI" 0 0 0 1 0.50187969924812 0.261904761904762 0.418126684636119 0.720238095238095 0.876460017969452

"230" "99" 237 1 0 "1" 0 1 0 "TestProcTI" 0 0 0 0 0.50187969924812 0.261904761904762 0.418126684636119 0.720238095238095 0.876460017969452

"231" "99" 238 0 1 "8" 0 0 1 "TestProcTI" 0 0 0 0 0.50187969924812 0.94047619047619 0.918575920934412 0.946428571428571 0.924528301886792

"232" "99" 239 0 0 "3" 0 0 0 "TestProcTI" 0 0 0 0 0.50187969924812 0.875 0.430764411027569 0.904761904761905 0.460526315789474

"233" "99" 240 0 0 "1" 1 0 0 "TestProcTI" 0 0 0 1 0.50187969924812 0.261904761904762 0.418126684636119 0.720238095238095 0.876460017969452

"234" "99" 241 0 0 "1" 1 0 0 "TestProcTI" 0 0 0 1 0.50187969924812 0.261904761904762 0.418126684636119 0.720238095238095 0.876460017969452

"235" "99" 242 1 1 "3" 0 1 1 "TestProcTI" 0 0 0 0 0.50187969924812 0.875 0.430764411027569 0.904761904761905 0.460526315789474

"236" "99" 243 1 1 "8" 0 1 1 "TestProcTI" 0 0 0 0 0.50187969924812 0.94047619047619 0.918575920934412 0.946428571428571 0.924528301886792

"237" "99" 244 0 0 "1" 1 0 0 "TestProcTI" 0 0 0 1 0.50187969924812 0.261904761904762 0.418126684636119 0.720238095238095 0.876460017969452

"238" "99" 245 1 1 "8" 0 1 1 "TestProcTI" 0 0 0 0 0.50187969924812 0.94047619047619 0.918575920934412 0.946428571428571 0.924528301886792

"239" "99" 246 1 1 "8" 0 1 1 "TestProcTI" 0 0 0 0 0.50187969924812 0.94047619047619 0.918575920934412 0.946428571428571 0.924528301886792

"240" "99" 247 0 1 "3" 0 0 1 "TestProcTI" 0 0 0 0 0.50187969924812 0.875 0.430764411027569 0.904761904761905 0.460526315789474

"241" "99" 248 1 1 "8" 0 1 1 "TestProcTI" 0 0 0 0 0.50187969924812 0.94047619047619 0.918575920934412 0.946428571428571 0.924528301886792

"242" "99" 249 1 1 "8" 0 1 1 "TestProcTI" 0 0 0 0 0.50187969924812 0.94047619047619 0.918575920934412 0.946428571428571 0.924528301886792

"243" "99" 250 1 0 "1" 0 1 0 "TestProcTI" 0 0 0 0 0.50187969924812 0.261904761904762 0.418126684636119 0.720238095238095 0.876460017969452

"244" "99" 251 1 0 "3" 0 1 0 "TestProcTI" 0 0 0 0 0.50187969924812 0.875 0.430764411027569 0.904761904761905 0.460526315789474

"245" "99" 252 1 1 "3" 0 1 1 "TestProcTI" 0 0 0 0 0.50187969924812 0.875 0.430764411027569 0.904761904761905 0.460526315789474

"246" "99" 253 0 0 "8" 0 0 0 "TestProcTI" 0 0 0 0 0.50187969924812 0.94047619047619 0.918575920934412 0.946428571428571 0.924528301886792

"247" "99" 254 0 1 "1" 0 0 0 "TestProcTI" 0 0 1 0 0.50187969924812 0.261904761904762 0.418126684636119 0.720238095238095 0.876460017969452

"248" "99" 255 1 0 "3" 0 1 0 "TestProcTI" 0 0 0 0 0.50187969924812 0.875 0.430764411027569 0.904761904761905 0.460526315789474

"249" "99" 256 1 0 "3" 0 1 0 "TestProcTI" 0 0 0 0 0.50187969924812 0.875 0.430764411027569 0.904761904761905 0.460526315789474

"250" "99" 257 0 0 "1" 1 0 0 "TestProcTI" 0 0 0 1 0.50187969924812 0.261904761904762 0.418126684636119 0.720238095238095 0.876460017969452

"251" "99" 258 0 0 "1" 0 0 0 "TestProcTI" 0 0 0 0 0.50187969924812 0.261904761904762 0.418126684636119 0.720238095238095 0.876460017969452

"252" "99" 259 0 0 "1" 1 0 0 "TestProcTI" 0 0 0 1 0.50187969924812 0.261904761904762 0.418126684636119 0.720238095238095 0.876460017969452

"253" "99" 260 0 0 "3" 0 0 0 "TestProcTI" 0 0 0 0 0.50187969924812 0.875 0.430764411027569 0.904761904761905 0.460526315789474

"254" "99" 261 1 1 "8" 0 1 1 "TestProcTI" 0 0 0 0 0.50187969924812 0.94047619047619 0.918575920934412 0.946428571428571 0.924528301886792

"255" "99" 262 1 1 "3" 0 1 1 "TestProcTI" 0 0 0 0 0.50187969924812 0.875 0.430764411027569 0.904761904761905 0.460526315789474

"256" "99" 263 1 0 "3" 0 1 0 "TestProcTI" 0 0 0 0 0.50187969924812 0.875 0.430764411027569 0.904761904761905 0.460526315789474

"257" "99" 265 1 0 "3" 0 1 0 "TestProcTI" 0 0 0 0 0.50187969924812 0.875 0.430764411027569 0.904761904761905 0.460526315789474

"258" "99" 266 1 1 "3" 0 1 1 "TestProcTI" 0 0 0 0 0.50187969924812 0.875 0.430764411027569 0.904761904761905 0.460526315789474

"259" "99" 267 1 1 "1" 0 1 1 "TestProcTI" 0 0 0 0 0.50187969924812 0.261904761904762 0.418126684636119 0.720238095238095 0.876460017969452

"260" "99" 268 1 1 "3" 0 0 0 "TestProcTI" 1 0 0 0 0.50187969924812 0.875 0.430764411027569 0.904761904761905 0.460526315789474

"261" "99" 269 0 0 "1" 1 0 0 "TestProcTI" 0 0 0 1 0.50187969924812 0.261904761904762 0.418126684636119 0.720238095238095 0.876460017969452

"262" "99" 270 1 1 "1" 0 1 1 "TestProcTI" 0 0 0 0 0.50187969924812 0.261904761904762 0.418126684636119 0.720238095238095 0.876460017969452

"263" "99" 271 1 1 "3" 0 1 1 "TestProcTI" 0 0 0 0 0.50187969924812 0.875 0.430764411027569 0.904761904761905 0.460526315789474

"264" "99" 273 0 1 "3" 0 0 1 "TestProcTI" 0 0 0 0 0.50187969924812 0.875 0.430764411027569 0.904761904761905 0.460526315789474

"265" "99" 274 0 0 "1" 0 0 0 "TestProcTI" 0 0 0 0 0.50187969924812 0.261904761904762 0.418126684636119 0.720238095238095 0.876460017969452

"266" "99" 275 1 1 "8" 0 1 1 "TestProcTI" 0 0 0 0 0.50187969924812 0.94047619047619 0.918575920934412 0.946428571428571 0.924528301886792

"267" "99" 276 0 1 "1" 0 0 0 "TestProcTI" 0 0 1 0 0.50187969924812 0.261904761904762 0.418126684636119 0.720238095238095 0.876460017969452

"268" "99" 277 1 1 "8" 0 1 1 "TestProcTI" 0 0 0 0 0.50187969924812 0.94047619047619 0.918575920934412 0.946428571428571 0.924528301886792

"269" "99" 278 1 1 "8" 0 1 1 "TestProcTI" 0 0 0 0 0.50187969924812 0.94047619047619 0.918575920934412 0.946428571428571 0.924528301886792

"270" "99" 279 1 1 "8" 0 1 1 "TestProcTI" 0 0 0 0 0.50187969924812 0.94047619047619 0.918575920934412 0.946428571428571 0.924528301886792

"271" "99" 281 1 1 "8" 0 1 1 "TestProcTI" 0 0 0 0 0.50187969924812 0.94047619047619 0.918575920934412 0.946428571428571 0.924528301886792

"272" "99" 282 0 0 "1" 1 0 0 "TestProcTI" 0 0 0 1 0.50187969924812 0.261904761904762 0.418126684636119 0.720238095238095 0.876460017969452

"273" "99" 283 1 0 "3" 0 1 0 "TestProcTI" 0 0 0 0 0.50187969924812 0.875 0.430764411027569 0.904761904761905 0.460526315789474

"274" "99" 284 1 1 "3" 0 1 1 "TestProcTI" 0 0 0 0 0.50187969924812 0.875 0.430764411027569 0.904761904761905 0.460526315789474

"275" "99" 285 1 1 "3" 0 1 1 "TestProcTI" 0 0 0 0 0.50187969924812 0.875 0.430764411027569 0.904761904761905 0.460526315789474

"276" "99" 286 1 1 "8" 0 1 1 "TestProcTI" 0 0 0 0 0.50187969924812 0.94047619047619 0.918575920934412 0.946428571428571 0.924528301886792

"277" "99" 287 0 0 "1" 0 0 0 "TestProcTI" 0 0 0 0 0.50187969924812 0.261904761904762 0.418126684636119 0.720238095238095 0.876460017969452

"278" "99" 288 1 1 "3" 0 1 1 "TestProcTI" 0 0 0 0 0.50187969924812 0.875 0.430764411027569 0.904761904761905 0.460526315789474

"279" "99" 289 1 1 "1" 0 1 1 "TestProcTI" 0 0 0 0 0.50187969924812 0.261904761904762 0.418126684636119 0.720238095238095 0.876460017969452

"280" "99" 290 1 1 "8" 0 1 1 "TestProcTI" 0 0 0 0 0.50187969924812 0.94047619047619 0.918575920934412 0.946428571428571 0.924528301886792

"281" "99" 291 1 1 "3" 0 1 1 "TestProcTI" 0 0 0 0 0.50187969924812 0.875 0.430764411027569 0.904761904761905 0.460526315789474

"282" "99" 292 0 0 "1" 1 0 0 "TestProcTI" 0 0 0 1 0.50187969924812 0.261904761904762 0.418126684636119 0.720238095238095 0.876460017969452

"283" "99" 293 1 1 "3" 0 1 1 "TestProcTI" 0 0 0 0 0.50187969924812 0.875 0.430764411027569 0.904761904761905 0.460526315789474

"284" "99" 294 1 0 "3" 0 1 0 "TestProcTI" 0 0 0 0 0.50187969924812 0.875 0.430764411027569 0.904761904761905 0.460526315789474

"285" "99" 295 1 1 "8" 0 1 1 "TestProcTI" 0 0 0 0 0.50187969924812 0.94047619047619 0.918575920934412 0.946428571428571 0.924528301886792

"286" "99" 296 1 1 "8" 0 1 1 "TestProcTI" 0 0 0 0 0.50187969924812 0.94047619047619 0.918575920934412 0.946428571428571 0.924528301886792

"287" "99" 297 1 1 "3" 0 1 1 "TestProcTI" 0 0 0 0 0.50187969924812 0.875 0.430764411027569 0.904761904761905 0.460526315789474

"288" "99" 298 1 1 "3" 0 1 1 "TestProcTI" 0 0 0 0 0.50187969924812 0.875 0.430764411027569 0.904761904761905 0.460526315789474

"289" "99" 299 0 0 "1" 1 0 0 "TestProcTI" 0 0 0 1 0.50187969924812 0.261904761904762 0.418126684636119 0.720238095238095 0.876460017969452

"290" "99" 300 1 1 "8" 0 1 1 "TestProcTI" 0 0 0 0 0.50187969924812 0.94047619047619 0.918575920934412 0.946428571428571 0.924528301886792

"291" "99" 301 1 1 "8" 0 1 1 "TestProcTI" 0 0 0 0 0.50187969924812 0.94047619047619 0.918575920934412 0.946428571428571 0.924528301886792

"292" "99" 302 1 0 "3" 0 1 0 "TestProcTI" 0 0 0 0 0.50187969924812 0.875 0.430764411027569 0.904761904761905 0.460526315789474

"293" "99" 303 0 0 "1" 0 0 0 "TestProcTI" 0 0 0 0 0.50187969924812 0.261904761904762 0.418126684636119 0.720238095238095 0.876460017969452

"294" "99" 304 1 1 "3" 0 1 1 "TestProcTI" 0 0 0 0 0.50187969924812 0.875 0.430764411027569 0.904761904761905 0.460526315789474

"295" "99" 305 1 1 "3" 0 1 1 "TestProcTI" 0 0 0 0 0.50187969924812 0.875 0.430764411027569 0.904761904761905 0.460526315789474

"296" "99" 306 0 0 "1" 1 0 0 "TestProcTI" 0 0 0 1 0.50187969924812 0.261904761904762 0.418126684636119 0.720238095238095 0.876460017969452

"297" "99" 308 1 0 "3" 0 1 0 "TestProcTI" 0 0 0 0 0.50187969924812 0.875 0.430764411027569 0.904761904761905 0.460526315789474

"298" "99" 309 1 1 "8" 0 1 1 "TestProcTI" 0 0 0 0 0.50187969924812 0.94047619047619 0.918575920934412 0.946428571428571 0.924528301886792

"299" "99" 311 1 0 "3" 0 1 0 "TestProcTI" 0 0 0 0 0.50187969924812 0.875 0.430764411027569 0.904761904761905 0.460526315789474

"300" "99" 312 1 1 "8" 0 1 1 "TestProcTI" 0 0 0 0 0.50187969924812 0.94047619047619 0.918575920934412 0.946428571428571 0.924528301886792

"301" "99" 313 1 1 "8" 0 1 1 "TestProcTI" 0 0 0 0 0.50187969924812 0.94047619047619 0.918575920934412 0.946428571428571 0.924528301886792

"302" "99" 314 1 1 "8" 0 1 1 "TestProcTI" 0 0 0 0 0.50187969924812 0.94047619047619 0.918575920934412 0.946428571428571 0.924528301886792

"303" "99" 316 0 0 "1" 1 0 0 "TestProcTI" 0 0 0 1 0.50187969924812 0.261904761904762 0.418126684636119 0.720238095238095 0.876460017969452

"304" "99" 317 0 0 "1" 1 0 0 "TestProcTI" 0 0 0 1 0.50187969924812 0.261904761904762 0.418126684636119 0.720238095238095 0.876460017969452

"305" "99" 318 1 1 "3" 0 1 1 "TestProcTI" 0 0 0 0 0.50187969924812 0.875 0.430764411027569 0.904761904761905 0.460526315789474

"306" "99" 319 1 1 "3" 0 1 1 "TestProcTI" 0 0 0 0 0.50187969924812 0.875 0.430764411027569 0.904761904761905 0.460526315789474

"307" "99" 320 0 0 "1" 1 0 0 "TestProcTI" 0 0 0 1 0.50187969924812 0.261904761904762 0.418126684636119 0.720238095238095 0.876460017969452

"308" "99" 321 1 1 "3" 0 1 1 "TestProcTI" 0 0 0 0 0.50187969924812 0.875 0.430764411027569 0.904761904761905 0.460526315789474

"309" "99" 322 1 1 "8" 0 1 1 "TestProcTI" 0 0 0 0 0.50187969924812 0.94047619047619 0.918575920934412 0.946428571428571 0.924528301886792

"310" "99" 323 0 0 "1" 1 0 0 "TestProcTI" 0 0 0 1 0.50187969924812 0.261904761904762 0.418126684636119 0.720238095238095 0.876460017969452

"311" "99" 324 1 1 "8" 0 1 1 "TestProcTI" 0 0 0 0 0.50187969924812 0.94047619047619 0.918575920934412 0.946428571428571 0.924528301886792

"312" "99" 325 1 0 "3" 0 1 0 "TestProcTI" 0 0 0 0 0.50187969924812 0.875 0.430764411027569 0.904761904761905 0.460526315789474

"313" "99" 326 1 0 "3" 0 1 0 "TestProcTI" 0 0 0 0 0.50187969924812 0.875 0.430764411027569 0.904761904761905 0.460526315789474

"314" "99" 327 1 1 "8" 0 1 1 "TestProcTI" 0 0 0 0 0.50187969924812 0.94047619047619 0.918575920934412 0.946428571428571 0.924528301886792

"315" "99" 328 1 1 "3" 0 1 1 "TestProcTI" 0 0 0 0 0.50187969924812 0.875 0.430764411027569 0.904761904761905 0.460526315789474

"316" "99" 329 1 1 "8" 0 1 1 "TestProcTI" 0 0 0 0 0.50187969924812 0.94047619047619 0.918575920934412 0.946428571428571 0.924528301886792

"317" "99" 330 1 1 "8" 0 1 1 "TestProcTI" 0 0 0 0 0.50187969924812 0.94047619047619 0.918575920934412 0.946428571428571 0.924528301886792

"318" "99" 331 1 1 "1" 0 0 0 "TestProcTI" 1 0 0 0 0.50187969924812 0.261904761904762 0.418126684636119 0.720238095238095 0.876460017969452

"319" "99" 332 1 0 "3" 0 1 0 "TestProcTI" 0 0 0 0 0.50187969924812 0.875 0.430764411027569 0.904761904761905 0.460526315789474

"320" "99" 333 1 1 "3" 0 1 1 "TestProcTI" 0 0 0 0 0.50187969924812 0.875 0.430764411027569 0.904761904761905 0.460526315789474

"321" "99" 334 1 0 "3" 0 1 0 "TestProcTI" 0 0 0 0 0.50187969924812 0.875 0.430764411027569 0.904761904761905 0.460526315789474

"322" "99" 335 1 1 "8" 0 1 1 "TestProcTI" 0 0 0 0 0.50187969924812 0.94047619047619 0.918575920934412 0.946428571428571 0.924528301886792

"323" "99" 336 0 0 "1" 1 0 0 "TestProcTI" 0 0 0 1 0.50187969924812 0.261904761904762 0.418126684636119 0.720238095238095 0.876460017969452

"324" "99" 337 1 1 "8" 0 1 1 "TestProcTI" 0 0 0 0 0.50187969924812 0.94047619047619 0.918575920934412 0.946428571428571 0.924528301886792

"325" "99" 338 1 1 "1" 0 1 1 "TestProcTI" 0 0 0 0 0.50187969924812 0.261904761904762 0.418126684636119 0.720238095238095 0.876460017969452

"326" "99" 339 1 1 "8" 0 1 1 "TestProcTI" 0 0 0 0 0.50187969924812 0.94047619047619 0.918575920934412 0.946428571428571 0.924528301886792

"327" "99" 340 1 1 "8" 0 1 1 "TestProcTI" 0 0 0 0 0.50187969924812 0.94047619047619 0.918575920934412 0.946428571428571 0.924528301886792

"328" "99" 341 1 0 "8" 0 1 0 "TestProcTI" 0 0 0 0 0.50187969924812 0.94047619047619 0.918575920934412 0.946428571428571 0.924528301886792

"329" "99" 342 1 1 "8" 0 1 1 "TestProcTI" 0 0 0 0 0.50187969924812 0.94047619047619 0.918575920934412 0.946428571428571 0.924528301886792

"330" "99" 343 1 1 "1" 0 1 1 "TestProcTI" 0 0 0 0 0.50187969924812 0.261904761904762 0.418126684636119 0.720238095238095 0.876460017969452

"331" "99" 344 0 0 "1" 1 0 0 "TestProcTI" 0 0 0 1 0.50187969924812 0.261904761904762 0.418126684636119 0.720238095238095 0.876460017969452

"332" "99" 345 1 1 "3" 0 1 1 "TestProcTI" 0 0 0 0 0.50187969924812 0.875 0.430764411027569 0.904761904761905 0.460526315789474

"333" "99" 346 0 0 "1" 0 0 0 "TestProcTI" 0 0 0 0 0.50187969924812 0.261904761904762 0.418126684636119 0.720238095238095 0.876460017969452

"334" "99" 347 1 1 "8" 0 1 1 "TestProcTI" 0 0 0 0 0.50187969924812 0.94047619047619 0.918575920934412 0.946428571428571 0.924528301886792

"335" "99" 348 1 1 "8" 0 1 1 "TestProcTI" 0 0 0 0 0.50187969924812 0.94047619047619 0.918575920934412 0.946428571428571 0.924528301886792

"336" "99" 349 0 0 "1" 1 0 0 "TestProcTI" 0 0 0 1 0.50187969924812 0.261904761904762 0.418126684636119 0.720238095238095 0.876460017969452

"337" "99" 350 1 1 "3" 0 1 1 "TestProcTI" 0 0 0 0 0.50187969924812 0.875 0.430764411027569 0.904761904761905 0.460526315789474

"338" "99" 351 0 0 "1" 1 0 0 "TestProcTI" 0 0 0 1 0.50187969924812 0.261904761904762 0.418126684636119 0.720238095238095 0.876460017969452

"339" "99" 352 1 1 "3" 0 1 1 "TestProcTI" 0 0 0 0 0.50187969924812 0.875 0.430764411027569 0.904761904761905 0.460526315789474

"340" "99" 353 0 0 "1" 1 0 0 "TestProcTI" 0 0 0 1 0.50187969924812 0.261904761904762 0.418126684636119 0.720238095238095 0.876460017969452

"341" "99" 354 1 1 "8" 0 1 1 "TestProcTI" 0 0 0 0 0.50187969924812 0.94047619047619 0.918575920934412 0.946428571428571 0.924528301886792

"342" "99" 355 1 1 "1" 0 0 0 "TestProcTI" 1 0 0 0 0.50187969924812 0.261904761904762 0.418126684636119 0.720238095238095 0.876460017969452

"343" "99" 356 1 0 "3" 0 1 0 "TestProcTI" 0 0 0 0 0.50187969924812 0.875 0.430764411027569 0.904761904761905 0.460526315789474

"344" "99" 357 1 1 "8" 0 1 1 "TestProcTI" 0 0 0 0 0.50187969924812 0.94047619047619 0.918575920934412 0.946428571428571 0.924528301886792

"345" "99" 358 1 0 "3" 0 1 0 "TestProcTI" 0 0 0 0 0.50187969924812 0.875 0.430764411027569 0.904761904761905 0.460526315789474

"346" "99" 359 0 0 "3" 0 0 0 "TestProcTI" 0 0 0 0 0.50187969924812 0.875 0.430764411027569 0.904761904761905 0.460526315789474

"347" "99" 360 1 0 "3" 0 1 0 "TestProcTI" 0 0 0 0 0.50187969924812 0.875 0.430764411027569 0.904761904761905 0.460526315789474

"348" "99" 361 1 1 "8" 0 1 1 "TestProcTI" 0 0 0 0 0.50187969924812 0.94047619047619 0.918575920934412 0.946428571428571 0.924528301886792

"349" "99" 363 0 1 "1" 0 0 1 "TestProcTI" 0 0 0 0 0.50187969924812 0.261904761904762 0.418126684636119 0.720238095238095 0.876460017969452

"350" "99" 364 1 1 "3" 0 1 1 "TestProcTI" 0 0 0 0 0.50187969924812 0.875 0.430764411027569 0.904761904761905 0.460526315789474

"351" "99" 365 0 1 "1" 0 0 0 "TestProcTI" 0 0 1 0 0.50187969924812 0.261904761904762 0.418126684636119 0.720238095238095 0.876460017969452

"352" "99" 366 1 1 "3" 0 1 1 "TestProcTI" 0 0 0 0 0.50187969924812 0.875 0.430764411027569 0.904761904761905 0.460526315789474

"353" "99" 367 1 0 "3" 0 1 0 "TestProcTI" 0 0 0 0 0.50187969924812 0.875 0.430764411027569 0.904761904761905 0.460526315789474

"354" "99" 368 1 0 "1" 0 1 0 "TestProcTI" 0 0 0 0 0.50187969924812 0.261904761904762 0.418126684636119 0.720238095238095 0.876460017969452

"355" "99" 369 1 1 "3" 0 1 1 "TestProcTI" 0 0 0 0 0.50187969924812 0.875 0.430764411027569 0.904761904761905 0.460526315789474

"356" "99" 370 1 0 "8" 0 1 0 "TestProcTI" 0 0 0 0 0.50187969924812 0.94047619047619 0.918575920934412 0.946428571428571 0.924528301886792

"357" "99" 371 1 1 "8" 0 1 1 "TestProcTI" 0 0 0 0 0.50187969924812 0.94047619047619 0.918575920934412 0.946428571428571 0.924528301886792

"358" "99" 372 1 0 "3" 0 1 0 "TestProcTI" 0 0 0 0 0.50187969924812 0.875 0.430764411027569 0.904761904761905 0.460526315789474

"359" "99" 373 1 1 "8" 0 1 1 "TestProcTI" 0 0 0 0 0.50187969924812 0.94047619047619 0.918575920934412 0.946428571428571 0.924528301886792

"360" "99" 374 1 0 "1" 0 1 0 "TestProcTI" 0 0 0 0 0.50187969924812 0.261904761904762 0.418126684636119 0.720238095238095 0.876460017969452

"361" "99" 375 0 1 "1" 0 0 1 "TestProcTI" 0 0 0 0 0.50187969924812 0.261904761904762 0.418126684636119 0.720238095238095 0.876460017969452

"362" "99" 376 1 1 "8" 0 1 1 "TestProcTI" 0 0 0 0 0.50187969924812 0.94047619047619 0.918575920934412 0.946428571428571 0.924528301886792

"363" "99" 377 1 1 "8" 0 1 1 "TestProcTI" 0 0 0 0 0.50187969924812 0.94047619047619 0.918575920934412 0.946428571428571 0.924528301886792

"364" "99" 378 1 1 "3" 0 1 1 "TestProcTI" 0 0 0 0 0.50187969924812 0.875 0.430764411027569 0.904761904761905 0.460526315789474

"365" "99" 379 1 1 "8" 0 1 1 "TestProcTI" 0 0 0 0 0.50187969924812 0.94047619047619 0.918575920934412 0.946428571428571 0.924528301886792

"366" "99" 380 1 1 "8" 0 1 1 "TestProcTI" 0 0 0 0 0.50187969924812 0.94047619047619 0.918575920934412 0.946428571428571 0.924528301886792

"367" "99" 382 1 1 "3" 0 1 1 "TestProcTI" 0 0 0 0 0.50187969924812 0.875 0.430764411027569 0.904761904761905 0.460526315789474

"368" "99" 383 1 1 "8" 0 1 1 "TestProcTI" 0 0 0 0 0.50187969924812 0.94047619047619 0.918575920934412 0.946428571428571 0.924528301886792

"369" "99" 384 1 0 "1" 0 1 0 "TestProcTI" 0 0 0 0 0.50187969924812 0.261904761904762 0.418126684636119 0.720238095238095 0.876460017969452

"370" "99" 385 1 1 "1" 0 1 1 "TestProcTI" 0 0 0 0 0.50187969924812 0.261904761904762 0.418126684636119 0.720238095238095 0.876460017969452

"371" "99" 386 1 0 "3" 0 1 0 "TestProcTI" 0 0 0 0 0.50187969924812 0.875 0.430764411027569 0.904761904761905 0.460526315789474

"372" "99" 387 1 1 "8" 0 1 1 "TestProcTI" 0 0 0 0 0.50187969924812 0.94047619047619 0.918575920934412 0.946428571428571 0.924528301886792

"373" "99" 388 1 1 "8" 0 1 1 "TestProcTI" 0 0 0 0 0.50187969924812 0.94047619047619 0.918575920934412 0.946428571428571 0.924528301886792

"374" "99" 390 1 1 "8" 0 1 1 "TestProcTI" 0 0 0 0 0.50187969924812 0.94047619047619 0.918575920934412 0.946428571428571 0.924528301886792

"375" "99" 391 1 1 "3" 0 1 1 "TestProcTI" 0 0 0 0 0.50187969924812 0.875 0.430764411027569 0.904761904761905 0.460526315789474

"376" "99" 392 1 0 "1" 0 1 0 "TestProcTI" 0 0 0 0 0.50187969924812 0.261904761904762 0.418126684636119 0.720238095238095 0.876460017969452

"377" "99" 393 1 1 "1" 0 1 1 "TestProcTI" 0 0 0 0 0.50187969924812 0.261904761904762 0.418126684636119 0.720238095238095 0.876460017969452

"378" "99" 394 1 0 "1" 0 1 0 "TestProcTI" 0 0 0 0 0.50187969924812 0.261904761904762 0.418126684636119 0.720238095238095 0.876460017969452

"379" "99" 395 1 1 "8" 0 1 1 "TestProcTI" 0 0 0 0 0.50187969924812 0.94047619047619 0.918575920934412 0.946428571428571 0.924528301886792

"380" "99" 396 1 1 "1" 0 1 1 "TestProcTI" 0 0 0 0 0.50187969924812 0.261904761904762 0.418126684636119 0.720238095238095 0.876460017969452

"381" "99" 397 1 1 "8" 0 1 1 "TestProcTI" 0 0 0 0 0.50187969924812 0.94047619047619 0.918575920934412 0.946428571428571 0.924528301886792

"382" "99" 398 0 0 "1" 0 0 0 "TestProcTI" 0 0 0 0 0.50187969924812 0.261904761904762 0.418126684636119 0.720238095238095 0.876460017969452

"383" "99" 399 1 0 "1" 0 1 0 "TestProcTI" 0 0 0 0 0.50187969924812 0.261904761904762 0.418126684636119 0.720238095238095 0.876460017969452

"384" "99" 400 0 0 "1" 1 0 0 "TestProcTI" 0 0 0 1 0.50187969924812 0.261904761904762 0.418126684636119 0.720238095238095 0.876460017969452

"385" "99" 401 0 0 "1" 1 0 0 "TestProcTI" 0 0 0 1 0.50187969924812 0.261904761904762 0.418126684636119 0.720238095238095 0.876460017969452

"386" "99" 402 1 1 "3" 0 1 1 "TestProcTI" 0 0 0 0 0.50187969924812 0.875 0.430764411027569 0.904761904761905 0.460526315789474

"387" "99" 403 0 0 "1" 0 0 0 "TestProcTI" 0 0 0 0 0.50187969924812 0.261904761904762 0.418126684636119 0.720238095238095 0.876460017969452

"388" "99" 404 1 1 "8" 0 1 1 "TestProcTI" 0 0 0 0 0.50187969924812 0.94047619047619 0.918575920934412 0.946428571428571 0.924528301886792

"389" "99" 405 0 0 "1" 0 0 0 "TestProcTI" 0 0 0 0 0.50187969924812 0.261904761904762 0.418126684636119 0.720238095238095 0.876460017969452

"390" "99" 406 1 1 "8" 0 1 1 "TestProcTI" 0 0 0 0 0.50187969924812 0.94047619047619 0.918575920934412 0.946428571428571 0.924528301886792

"391" "99" 407 0 1 "1" 0 0 0 "TestProcTI" 0 0 1 0 0.50187969924812 0.261904761904762 0.418126684636119 0.720238095238095 0.876460017969452

"392" "99" 408 0 0 "1" 1 0 0 "TestProcTI" 0 0 0 1 0.50187969924812 0.261904761904762 0.418126684636119 0.720238095238095 0.876460017969452

"393" "99" 409 1 0 "3" 0 1 0 "TestProcTI" 0 0 0 0 0.50187969924812 0.875 0.430764411027569 0.904761904761905 0.460526315789474

"394" "99" 410 1 1 "3" 0 1 1 "TestProcTI" 0 0 0 0 0.50187969924812 0.875 0.430764411027569 0.904761904761905 0.460526315789474

"395" "99" 411 1 1 "8" 0 1 1 "TestProcTI" 0 0 0 0 0.50187969924812 0.94047619047619 0.918575920934412 0.946428571428571 0.924528301886792

"396" "99" 412 1 1 "3" 0 1 1 "TestProcTI" 0 0 0 0 0.50187969924812 0.875 0.430764411027569 0.904761904761905 0.460526315789474

"397" "99" 413 0 0 "1" 1 0 0 "TestProcTI" 0 0 0 1 0.50187969924812 0.261904761904762 0.418126684636119 0.720238095238095 0.876460017969452

"398" "99" 414 1 1 "1" 0 0 0 "TestProcTI" 1 0 0 0 0.50187969924812 0.261904761904762 0.418126684636119 0.720238095238095 0.876460017969452

"399" "99" 415 0 0 "3" 0 0 0 "TestProcTI" 0 0 0 0 0.50187969924812 0.875 0.430764411027569 0.904761904761905 0.460526315789474

"400" "99" 416 1 0 "3" 0 1 0 "TestProcTI" 0 0 0 0 0.50187969924812 0.875 0.430764411027569 0.904761904761905 0.460526315789474

"401" "99" 417 0 0 "1" 1 0 0 "TestProcTI" 0 0 0 1 0.50187969924812 0.261904761904762 0.418126684636119 0.720238095238095 0.876460017969452

"402" "99" 418 1 0 "3" 0 1 0 "TestProcTI" 0 0 0 0 0.50187969924812 0.875 0.430764411027569 0.904761904761905 0.460526315789474

"403" "99" 419 1 0 "1" 0 1 0 "TestProcTI" 0 0 0 0 0.50187969924812 0.261904761904762 0.418126684636119 0.720238095238095 0.876460017969452

"404" "99" 420 1 1 "8" 0 1 1 "TestProcTI" 0 0 0 0 0.50187969924812 0.94047619047619 0.918575920934412 0.946428571428571 0.924528301886792

"405" "99" 421 1 1 "1" 0 1 1 "TestProcTI" 0 0 0 0 0.50187969924812 0.261904761904762 0.418126684636119 0.720238095238095 0.876460017969452

"406" "99" 422 0 0 "1" 1 0 0 "TestProcTI" 0 0 0 1 0.50187969924812 0.261904761904762 0.418126684636119 0.720238095238095 0.876460017969452

"407" "99" 424 1 0 "3" 0 1 0 "TestProcTI" 0 0 0 0 0.50187969924812 0.875 0.430764411027569 0.904761904761905 0.460526315789474

"408" "99" 425 1 0 "1" 0 1 0 "TestProcTI" 0 0 0 0 0.50187969924812 0.261904761904762 0.418126684636119 0.720238095238095 0.876460017969452

"409" "99" 426 1 0 "1" 0 1 0 "TestProcTI" 0 0 0 0 0.50187969924812 0.261904761904762 0.418126684636119 0.720238095238095 0.876460017969452

"410" "99" 427 0 1 "1" 0 0 0 "TestProcTI" 0 0 1 0 0.50187969924812 0.261904761904762 0.418126684636119 0.720238095238095 0.876460017969452

"411" "99" 428 1 1 "8" 0 1 1 "TestProcTI" 0 0 0 0 0.50187969924812 0.94047619047619 0.918575920934412 0.946428571428571 0.924528301886792

"412" "99" 429 0 1 "3" 0 0 0 "TestProcTI" 0 0 1 0 0.50187969924812 0.875 0.430764411027569 0.904761904761905 0.460526315789474

"413" "99" 430 0 0 "1" 1 0 0 "TestProcTI" 0 0 0 1 0.50187969924812 0.261904761904762 0.418126684636119 0.720238095238095 0.876460017969452

"414" "99" 431 1 0 "3" 0 1 0 "TestProcTI" 0 0 0 0 0.50187969924812 0.875 0.430764411027569 0.904761904761905 0.460526315789474

"415" "99" 432 1 0 "3" 0 1 0 "TestProcTI" 0 0 0 0 0.50187969924812 0.875 0.430764411027569 0.904761904761905 0.460526315789474

"416" "99" 433 1 0 "3" 0 1 0 "TestProcTI" 0 0 0 0 0.50187969924812 0.875 0.430764411027569 0.904761904761905 0.460526315789474

"417" "99" 435 1 0 "3" 0 1 0 "TestProcTI" 0 0 0 0 0.50187969924812 0.875 0.430764411027569 0.904761904761905 0.460526315789474

"418" "99" 436 1 0 "1" 0 1 0 "TestProcTI" 0 0 0 0 0.50187969924812 0.261904761904762 0.418126684636119 0.720238095238095 0.876460017969452

"419" "99" 437 0 0 "1" 0 0 0 "TestProcTI" 0 0 0 0 0.50187969924812 0.261904761904762 0.418126684636119 0.720238095238095 0.876460017969452

"420" "99" 438 1 0 "3" 0 1 0 "TestProcTI" 0 0 0 0 0.50187969924812 0.875 0.430764411027569 0.904761904761905 0.460526315789474

"421" "99" 439 0 1 "1" 0 0 0 "TestProcTI" 0 0 1 0 0.50187969924812 0.261904761904762 0.418126684636119 0.720238095238095 0.876460017969452

"422" "99" 440 1 1 "8" 0 1 1 "TestProcTI" 0 0 0 0 0.50187969924812 0.94047619047619 0.918575920934412 0.946428571428571 0.924528301886792

"423" "99" 441 1 1 "3" 0 1 1 "TestProcTI" 0 0 0 0 0.50187969924812 0.875 0.430764411027569 0.904761904761905 0.460526315789474

"424" "99" 442 0 0 "1" 1 0 0 "TestProcTI" 0 0 0 1 0.50187969924812 0.261904761904762 0.418126684636119 0.720238095238095 0.876460017969452

"425" "99" 443 0 0 "1" 1 0 0 "TestProcTI" 0 0 0 1 0.50187969924812 0.261904761904762 0.418126684636119 0.720238095238095 0.876460017969452

"426" "99" 444 1 1 "8" 0 1 1 "TestProcTI" 0 0 0 0 0.50187969924812 0.94047619047619 0.918575920934412 0.946428571428571 0.924528301886792

"427" "99" 445 1 0 "3" 0 1 0 "TestProcTI" 0 0 0 0 0.50187969924812 0.875 0.430764411027569 0.904761904761905 0.460526315789474

"428" "99" 446 1 1 "3" 0 1 1 "TestProcTI" 0 0 0 0 0.50187969924812 0.875 0.430764411027569 0.904761904761905 0.460526315789474

"429" "99" 447 1 0 "3" 0 1 0 "TestProcTI" 0 0 0 0 0.50187969924812 0.875 0.430764411027569 0.904761904761905 0.460526315789474

"430" "99" 448 0 0 "1" 0 0 0 "TestProcTI" 0 0 0 0 0.50187969924812 0.261904761904762 0.418126684636119 0.720238095238095 0.876460017969452

"431" "99" 449 0 1 "1" 0 0 0 "TestProcTI" 0 0 1 0 0.50187969924812 0.261904761904762 0.418126684636119 0.720238095238095 0.876460017969452

"432" "99" 450 0 0 "1" 1 0 0 "TestProcTI" 0 0 0 1 0.50187969924812 0.261904761904762 0.418126684636119 0.720238095238095 0.876460017969452

"433" "99" 451 1 1 "3" 0 1 1 "TestProcTI" 0 0 0 0 0.50187969924812 0.875 0.430764411027569 0.904761904761905 0.460526315789474

"434" "99" 452 1 1 "3" 0 1 1 "TestProcTI" 0 0 0 0 0.50187969924812 0.875 0.430764411027569 0.904761904761905 0.460526315789474

"435" "99" 453 0 1 "1" 0 0 0 "TestProcTI" 0 0 1 0 0.50187969924812 0.261904761904762 0.418126684636119 0.720238095238095 0.876460017969452

"436" "99" 454 1 1 "8" 0 1 1 "TestProcTI" 0 0 0 0 0.50187969924812 0.94047619047619 0.918575920934412 0.946428571428571 0.924528301886792

"437" "99" 455 1 1 "8" 0 1 1 "TestProcTI" 0 0 0 0 0.50187969924812 0.94047619047619 0.918575920934412 0.946428571428571 0.924528301886792

"438" "99" 456 1 1 "3" 0 1 1 "TestProcTI" 0 0 0 0 0.50187969924812 0.875 0.430764411027569 0.904761904761905 0.460526315789474

"439" "99" 457 1 1 "1" 0 1 1 "TestProcTI" 0 0 0 0 0.50187969924812 0.261904761904762 0.418126684636119 0.720238095238095 0.876460017969452

"440" "99" 458 1 1 "8" 0 1 1 "TestProcTI" 0 0 0 0 0.50187969924812 0.94047619047619 0.918575920934412 0.946428571428571 0.924528301886792

"441" "99" 459 1 0 "3" 0 1 0 "TestProcTI" 0 0 0 0 0.50187969924812 0.875 0.430764411027569 0.904761904761905 0.460526315789474

"442" "99" 460 1 1 "8" 0 1 1 "TestProcTI" 0 0 0 0 0.50187969924812 0.94047619047619 0.918575920934412 0.946428571428571 0.924528301886792

"443" "99" 461 1 1 "8" 0 1 1 "TestProcTI" 0 0 0 0 0.50187969924812 0.94047619047619 0.918575920934412 0.946428571428571 0.924528301886792

"444" "99" 463 1 1 "8" 0 1 1 "TestProcTI" 0 0 0 0 0.50187969924812 0.94047619047619 0.918575920934412 0.946428571428571 0.924528301886792

"445" "99" 464 0 0 "1" 0 0 0 "TestProcTI" 0 0 0 0 0.50187969924812 0.261904761904762 0.418126684636119 0.720238095238095 0.876460017969452

"446" "99" 465 1 1 "3" 0 1 1 "TestProcTI" 0 0 0 0 0.50187969924812 0.875 0.430764411027569 0.904761904761905 0.460526315789474

"447" "99" 466 0 0 "1" 1 0 0 "TestProcTI" 0 0 0 1 0.50187969924812 0.261904761904762 0.418126684636119 0.720238095238095 0.876460017969452

"448" "99" 469 0 0 "1" 1 0 0 "TestProcTI" 0 0 0 1 0.50187969924812 0.261904761904762 0.418126684636119 0.720238095238095 0.876460017969452

"449" "99" 470 1 0 "3" 0 1 0 "TestProcTI" 0 0 0 0 0.50187969924812 0.875 0.430764411027569 0.904761904761905 0.460526315789474

"450" "99" 471 1 1 "1" 0 0 0 "TestProcTI" 1 0 0 0 0.50187969924812 0.261904761904762 0.418126684636119 0.720238095238095 0.876460017969452

"451" "99" 472 1 1 "8" 0 1 1 "TestProcTI" 0 0 0 0 0.50187969924812 0.94047619047619 0.918575920934412 0.946428571428571 0.924528301886792

"452" "99" 473 0 0 "1" 1 0 0 "TestProcTI" 0 0 0 1 0.50187969924812 0.261904761904762 0.418126684636119 0.720238095238095 0.876460017969452

"453" "99" 474 0 0 "3" 0 0 0 "TestProcTI" 0 0 0 0 0.50187969924812 0.875 0.430764411027569 0.904761904761905 0.460526315789474

"454" "99" 476 1 0 "3" 0 1 0 "TestProcTI" 0 0 0 0 0.50187969924812 0.875 0.430764411027569 0.904761904761905 0.460526315789474

"455" "99" 477 1 0 "3" 0 1 0 "TestProcTI" 0 0 0 0 0.50187969924812 0.875 0.430764411027569 0.904761904761905 0.460526315789474

"456" "99" 478 1 1 "3" 0 1 1 "TestProcTI" 0 0 0 0 0.50187969924812 0.875 0.430764411027569 0.904761904761905 0.460526315789474

"457" "99" 479 1 1 "8" 0 1 1 "TestProcTI" 0 0 0 0 0.50187969924812 0.94047619047619 0.918575920934412 0.946428571428571 0.924528301886792

"458" "99" 480 1 1 "8" 0 1 1 "TestProcTI" 0 0 0 0 0.50187969924812 0.94047619047619 0.918575920934412 0.946428571428571 0.924528301886792

"459" "99" 481 1 1 "8" 0 1 1 "TestProcTI" 0 0 0 0 0.50187969924812 0.94047619047619 0.918575920934412 0.946428571428571 0.924528301886792

"460" "99" 482 0 0 "1" 0 0 0 "TestProcTI" 0 0 0 0 0.50187969924812 0.261904761904762 0.418126684636119 0.720238095238095 0.876460017969452

"461" "99" 483 0 0 "1" 0 0 0 "TestProcTI" 0 0 0 0 0.50187969924812 0.261904761904762 0.418126684636119 0.720238095238095 0.876460017969452

"462" "99" 484 1 1 "8" 0 1 1 "TestProcTI" 0 0 0 0 0.50187969924812 0.94047619047619 0.918575920934412 0.946428571428571 0.924528301886792

"463" "99" 485 0 0 "1" 1 0 0 "TestProcTI" 0 0 0 1 0.50187969924812 0.261904761904762 0.418126684636119 0.720238095238095 0.876460017969452

"464" "99" 486 1 1 "8" 0 1 1 "TestProcTI" 0 0 0 0 0.50187969924812 0.94047619047619 0.918575920934412 0.946428571428571 0.924528301886792

"465" "99" 487 1 1 "3" 0 0 0 "TestProcTI" 1 0 0 0 0.50187969924812 0.875 0.430764411027569 0.904761904761905 0.460526315789474

"466" "99" 488 1 1 "8" 0 1 1 "TestProcTI" 0 0 0 0 0.50187969924812 0.94047619047619 0.918575920934412 0.946428571428571 0.924528301886792

"467" "99" 489 1 1 "3" 0 1 1 "TestProcTI" 0 0 0 0 0.50187969924812 0.875 0.430764411027569 0.904761904761905 0.460526315789474

"468" "99" 490 1 1 "8" 0 0 0 "TestProcTI" 1 0 0 0 0.50187969924812 0.94047619047619 0.918575920934412 0.946428571428571 0.924528301886792

"469" "99" 491 1 1 "8" 0 1 1 "TestProcTI" 0 0 0 0 0.50187969924812 0.94047619047619 0.918575920934412 0.946428571428571 0.924528301886792

"470" "99" 492 0 0 "1" 1 0 0 "TestProcTI" 0 0 0 1 0.50187969924812 0.261904761904762 0.418126684636119 0.720238095238095 0.876460017969452

"471" "99" 493 1 0 "3" 0 1 0 "TestProcTI" 0 0 0 0 0.50187969924812 0.875 0.430764411027569 0.904761904761905 0.460526315789474

"472" "99" 494 1 1 "3" 0 1 1 "TestProcTI" 0 0 0 0 0.50187969924812 0.875 0.430764411027569 0.904761904761905 0.460526315789474

"473" "99" 495 1 1 "8" 0 1 1 "TestProcTI" 0 0 0 0 0.50187969924812 0.94047619047619 0.918575920934412 0.946428571428571 0.924528301886792

"474" "99" 497 1 0 "3" 0 1 0 "TestProcTI" 0 0 0 0 0.50187969924812 0.875 0.430764411027569 0.904761904761905 0.460526315789474

"475" "99" 498 0 1 "8" 0 0 1 "TestProcTI" 0 0 0 0 0.50187969924812 0.94047619047619 0.918575920934412 0.946428571428571 0.924528301886792

"476" "99" 499 1 1 "8" 0 1 1 "TestProcTI" 0 0 0 0 0.50187969924812 0.94047619047619 0.918575920934412 0.946428571428571 0.924528301886792

"477" "99" 500 0 0 "1" 1 0 0 "TestProcTI" 0 0 0 1 0.50187969924812 0.261904761904762 0.418126684636119 0.720238095238095 0.876460017969452

"478" "99" 501 1 1 "3" 0 1 1 "TestProcTI" 0 0 0 0 0.50187969924812 0.875 0.430764411027569 0.904761904761905 0.460526315789474

"479" "99" 502 1 1 "8" 0 1 1 "TestProcTI" 0 0 0 0 0.50187969924812 0.94047619047619 0.918575920934412 0.946428571428571 0.924528301886792

"480" "99" 503 1 0 "3" 0 1 0 "TestProcTI" 0 0 0 0 0.50187969924812 0.875 0.430764411027569 0.904761904761905 0.460526315789474

"481" "99" 504 0 0 "1" 1 0 0 "TestProcTI" 0 0 0 1 0.50187969924812 0.261904761904762 0.418126684636119 0.720238095238095 0.876460017969452

"482" "99" 505 0 1 "1" 0 0 1 "TestProcTI" 0 0 0 0 0.50187969924812 0.261904761904762 0.418126684636119 0.720238095238095 0.876460017969452

"483" "99" 506 1 0 "3" 0 1 0 "TestProcTI" 0 0 0 0 0.50187969924812 0.875 0.430764411027569 0.904761904761905 0.460526315789474

"484" "99" 507 0 0 "3" 0 0 0 "TestProcTI" 0 0 0 0 0.50187969924812 0.875 0.430764411027569 0.904761904761905 0.460526315789474

"485" "99" 508 0 0 "1" 1 0 0 "TestProcTI" 0 0 0 1 0.50187969924812 0.261904761904762 0.418126684636119 0.720238095238095 0.876460017969452

"486" "99" 509 1 1 "8" 0 1 1 "TestProcTI" 0 0 0 0 0.50187969924812 0.94047619047619 0.918575920934412 0.946428571428571 0.924528301886792

"487" "99" 510 1 1 "8" 0 1 1 "TestProcTI" 0 0 0 0 0.50187969924812 0.94047619047619 0.918575920934412 0.946428571428571 0.924528301886792

"488" "99" 511 1 0 "3" 0 1 0 "TestProcTI" 0 0 0 0 0.50187969924812 0.875 0.430764411027569 0.904761904761905 0.460526315789474

"489" "99" 512 1 1 "8" 0 1 1 "TestProcTI" 0 0 0 0 0.50187969924812 0.94047619047619 0.918575920934412 0.946428571428571 0.924528301886792

"490" "99" 513 1 0 "3" 0 1 0 "TestProcTI" 0 0 0 0 0.50187969924812 0.875 0.430764411027569 0.904761904761905 0.460526315789474

"491" "99" 514 1 1 "8" 0 1 1 "TestProcTI" 0 0 0 0 0.50187969924812 0.94047619047619 0.918575920934412 0.946428571428571 0.924528301886792

"492" "99" 515 1 0 "8" 0 1 0 "TestProcTI" 0 0 0 0 0.50187969924812 0.94047619047619 0.918575920934412 0.946428571428571 0.924528301886792

"493" "99" 516 0 0 "1" 0 0 0 "TestProcTI" 0 0 0 0 0.50187969924812 0.261904761904762 0.418126684636119 0.720238095238095 0.876460017969452

"494" "99" 517 0 0 "1" 1 0 0 "TestProcTI" 0 0 0 1 0.50187969924812 0.261904761904762 0.418126684636119 0.720238095238095 0.876460017969452

"495" "99" 518 1 1 "1" 0 0 0 "TestProcTI" 1 0 0 0 0.50187969924812 0.261904761904762 0.418126684636119 0.720238095238095 0.876460017969452

"496" "99" 519 0 0 "1" 1 0 0 "TestProcTI" 0 0 0 1 0.50187969924812 0.261904761904762 0.418126684636119 0.720238095238095 0.876460017969452

"497" "99" 520 1 1 "8" 0 1 1 "TestProcTI" 0 0 0 0 0.50187969924812 0.94047619047619 0.918575920934412 0.946428571428571 0.924528301886792

"498" "99" 521 1 0 "1" 0 0 0 "TestProcTI" 0 1 0 0 0.50187969924812 0.261904761904762 0.418126684636119 0.720238095238095 0.876460017969452

"499" "99" 522 1 1 "8" 0 1 1 "TestProcTI" 0 0 0 0 0.50187969924812 0.94047619047619 0.918575920934412 0.946428571428571 0.924528301886792

"500" "99" 523 0 0 "1" 0 0 0 "TestProcTI" 0 0 0 0 0.50187969924812 0.261904761904762 0.418126684636119 0.720238095238095 0.876460017969452

"501" "99" 525 0 0 "1" 1 0 0 "TestProcTI" 0 0 0 1 0.50187969924812 0.261904761904762 0.418126684636119 0.720238095238095 0.876460017969452

"502" "99" 526 0 1 "8" 0 0 1 "TestProcTI" 0 0 0 1 0.50187969924812 0.94047619047619 0.918575920934412 0.946428571428571 0.924528301886792

"503" "99" 527 1 1 "8" 0 1 1 "TestProcTI" 0 0 0 0 0.50187969924812 0.94047619047619 0.918575920934412 0.946428571428571 0.924528301886792

"504" "99" 528 0 0 "3" 0 0 0 "TestProcTI" 0 0 0 0 0.50187969924812 0.875 0.430764411027569 0.904761904761905 0.460526315789474

"505" "96" 1 1 1 "8" 0 1 1 "TestProcTI" 0 0 0 0 0.532872636529417 0.910714285714286 0.855171367910221 0.93452380952381 0.878980891719745

"506" "96" 2 1 1 "8" 0 1 1 "TestProcTI" 0 0 0 0 0.532872636529417 0.910714285714286 0.855171367910221 0.93452380952381 0.878980891719745

"507" "96" 3 1 1 "8" 0 1 1 "TestProcTI" 0 0 0 0 0.532872636529417 0.910714285714286 0.855171367910221 0.93452380952381 0.878980891719745

"508" "96" 4 0 0 "1" 1 0 0 "TestProcTI" 0 0 0 1 0.532872636529417 0.380952380952381 0.117124542124542 0.714285714285714 0.450457875457875

"509" "96" 5 1 1 "8" 0 1 1 "TestProcTI" 0 0 0 0 0.532872636529417 0.910714285714286 0.855171367910221 0.93452380952381 0.878980891719745

"510" "96" 6 1 0 "1" 0 1 0 "TestProcTI" 0 0 0 0 0.532872636529417 0.380952380952381 0.117124542124542 0.714285714285714 0.450457875457875

"511" "96" 7 0 1 "1" 0 0 0 "TestProcTI" 0 0 1 0 0.532872636529417 0.380952380952381 0.117124542124542 0.714285714285714 0.450457875457875

"512" "96" 8 0 1 "1" 0 0 0 "TestProcTI" 0 0 1 0 0.532872636529417 0.380952380952381 0.117124542124542 0.714285714285714 0.450457875457875

"513" "96" 9 1 1 "8" 0 1 1 "TestProcTI" 0 0 0 0 0.532872636529417 0.910714285714286 0.855171367910221 0.93452380952381 0.878980891719745

"514" "96" 10 1 0 "1" 0 1 0 "TestProcTI" 0 0 0 0 0.532872636529417 0.380952380952381 0.117124542124542 0.714285714285714 0.450457875457875

"515" "96" 11 1 0 "3" 0 1 0 "TestProcTI" 0 0 0 0 0.532872636529417 0.880952380952381 0.392738883632923 0.910714285714286 0.422500788394828

"516" "96" 12 1 0 "1" 0 1 0 "TestProcTI" 0 0 0 0 0.532872636529417 0.380952380952381 0.117124542124542 0.714285714285714 0.450457875457875

"517" "96" 13 1 0 "1" 0 1 0 "TestProcTI" 0 0 0 0 0.532872636529417 0.380952380952381 0.117124542124542 0.714285714285714 0.450457875457875

"518" "96" 14 1 0 "1" 0 1 0 "TestProcTI" 0 0 0 0 0.532872636529417 0.380952380952381 0.117124542124542 0.714285714285714 0.450457875457875

"519" "96" 15 1 0 "1" 0 1 0 "TestProcTI" 0 0 0 0 0.532872636529417 0.380952380952381 0.117124542124542 0.714285714285714 0.450457875457875

"520" "96" 16 0 0 "1" 1 0 0 "TestProcTI" 0 0 0 1 0.532872636529417 0.380952380952381 0.117124542124542 0.714285714285714 0.450457875457875

"521" "96" 17 1 0 "8" 0 1 0 "TestProcTI" 0 0 0 0 0.532872636529417 0.910714285714286 0.855171367910221 0.93452380952381 0.878980891719745

"522" "96" 18 0 0 "1" 0 0 0 "TestProcTI" 0 0 0 0 0.532872636529417 0.380952380952381 0.117124542124542 0.714285714285714 0.450457875457875

"523" "96" 19 0 0 "1" 0 0 0 "TestProcTI" 0 0 0 0 0.532872636529417 0.380952380952381 0.117124542124542 0.714285714285714 0.450457875457875

"524" "96" 21 0 1 "1" 0 0 0 "TestProcTI" 0 0 1 0 0.532872636529417 0.380952380952381 0.117124542124542 0.714285714285714 0.450457875457875

"525" "96" 23 1 0 "1" 0 1 0 "TestProcTI" 0 0 0 0 0.532872636529417 0.380952380952381 0.117124542124542 0.714285714285714 0.450457875457875

"526" "96" 24 1 1 "8" 0 1 1 "TestProcTI" 0 0 0 0 0.532872636529417 0.910714285714286 0.855171367910221 0.93452380952381 0.878980891719745

"527" "96" 25 0 0 "8" 0 0 0 "TestProcTI" 0 0 0 0 0.532872636529417 0.910714285714286 0.855171367910221 0.93452380952381 0.878980891719745

"528" "96" 26 0 0 "1" 1 0 0 "TestProcTI" 0 0 0 1 0.532872636529417 0.380952380952381 0.117124542124542 0.714285714285714 0.450457875457875

"529" "96" 27 1 0 "8" 0 1 0 "TestProcTI" 0 0 0 0 0.532872636529417 0.910714285714286 0.855171367910221 0.93452380952381 0.878980891719745

"530" "96" 28 1 0 "3" 0 1 0 "TestProcTI" 0 0 0 0 0.532872636529417 0.880952380952381 0.392738883632923 0.910714285714286 0.422500788394828

"531" "96" 29 1 1 "3" 0 1 1 "TestProcTI" 0 0 0 0 0.532872636529417 0.880952380952381 0.392738883632923 0.910714285714286 0.422500788394828

"532" "96" 30 0 0 "8" 0 0 0 "TestProcTI" 0 0 0 0 0.532872636529417 0.910714285714286 0.855171367910221 0.93452380952381 0.878980891719745

"533" "96" 31 1 1 "8" 0 1 1 "TestProcTI" 0 0 0 0 0.532872636529417 0.910714285714286 0.855171367910221 0.93452380952381 0.878980891719745

"534" "96" 32 1 0 "1" 0 1 0 "TestProcTI" 0 0 0 0 0.532872636529417 0.380952380952381 0.117124542124542 0.714285714285714 0.450457875457875

"535" "96" 33 1 0 "3" 0 1 0 "TestProcTI" 0 0 0 0 0.532872636529417 0.880952380952381 0.392738883632923 0.910714285714286 0.422500788394828

"536" "96" 34 1 0 "1" 0 1 0 "TestProcTI" 0 0 0 0 0.532872636529417 0.380952380952381 0.117124542124542 0.714285714285714 0.450457875457875

"537" "96" 35 1 1 "3" 0 1 1 "TestProcTI" 0 0 0 0 0.532872636529417 0.880952380952381 0.392738883632923 0.910714285714286 0.422500788394828

"538" "96" 36 0 0 "3" 0 0 0 "TestProcTI" 0 0 0 0 0.532872636529417 0.880952380952381 0.392738883632923 0.910714285714286 0.422500788394828

"539" "96" 37 1 1 "3" 0 1 1 "TestProcTI" 0 0 0 0 0.532872636529417 0.880952380952381 0.392738883632923 0.910714285714286 0.422500788394828

"540" "96" 38 1 1 "8" 0 1 1 "TestProcTI" 0 0 0 0 0.532872636529417 0.910714285714286 0.855171367910221 0.93452380952381 0.878980891719745

"541" "96" 39 0 0 "1" 1 0 0 "TestProcTI" 0 0 0 1 0.532872636529417 0.380952380952381 0.117124542124542 0.714285714285714 0.450457875457875

"542" "96" 40 0 0 "1" 1 0 0 "TestProcTI" 0 0 0 1 0.532872636529417 0.380952380952381 0.117124542124542 0.714285714285714 0.450457875457875

"543" "96" 41 0 1 "1" 0 0 0 "TestProcTI" 0 0 1 0 0.532872636529417 0.380952380952381 0.117124542124542 0.714285714285714 0.450457875457875

"544" "96" 42 1 0 "3" 0 1 0 "TestProcTI" 0 0 0 0 0.532872636529417 0.880952380952381 0.392738883632923 0.910714285714286 0.422500788394828

"545" "96" 43 0 1 "1" 0 0 0 "TestProcTI" 0 0 1 0 0.532872636529417 0.380952380952381 0.117124542124542 0.714285714285714 0.450457875457875

"546" "96" 44 0 0 "1" 0 0 0 "TestProcTI" 0 0 0 0 0.532872636529417 0.380952380952381 0.117124542124542 0.714285714285714 0.450457875457875

"547" "96" 45 1 1 "3" 0 1 1 "TestProcTI" 0 0 0 0 0.532872636529417 0.880952380952381 0.392738883632923 0.910714285714286 0.422500788394828

"548" "96" 46 1 0 "1" 0 1 0 "TestProcTI" 0 0 0 0 0.532872636529417 0.380952380952381 0.117124542124542 0.714285714285714 0.450457875457875

"549" "96" 47 0 0 "1" 0 0 0 "TestProcTI" 0 0 0 0 0.532872636529417 0.380952380952381 0.117124542124542 0.714285714285714 0.450457875457875

"550" "96" 48 1 1 "8" 0 1 1 "TestProcTI" 0 0 0 0 0.532872636529417 0.910714285714286 0.855171367910221 0.93452380952381 0.878980891719745

"551" "96" 49 1 0 "8" 0 1 0 "TestProcTI" 0 0 0 0 0.532872636529417 0.910714285714286 0.855171367910221 0.93452380952381 0.878980891719745

"552" "96" 50 1 0 "3" 0 1 0 "TestProcTI" 0 0 0 0 0.532872636529417 0.880952380952381 0.392738883632923 0.910714285714286 0.422500788394828

"553" "96" 51 1 1 "8" 0 1 1 "TestProcTI" 0 0 0 0 0.532872636529417 0.910714285714286 0.855171367910221 0.93452380952381 0.878980891719745

"554" "96" 52 1 0 "3" 0 1 0 "TestProcTI" 0 0 0 0 0.532872636529417 0.880952380952381 0.392738883632923 0.910714285714286 0.422500788394828

"555" "96" 53 1 1 "8" 0 1 1 "TestProcTI" 0 0 0 0 0.532872636529417 0.910714285714286 0.855171367910221 0.93452380952381 0.878980891719745

"556" "96" 54 0 0 "3" 0 0 0 "TestProcTI" 0 0 0 0 0.532872636529417 0.880952380952381 0.392738883632923 0.910714285714286 0.422500788394828

"557" "96" 55 1 1 "3" 0 1 1 "TestProcTI" 0 0 0 0 0.532872636529417 0.880952380952381 0.392738883632923 0.910714285714286 0.422500788394828

"558" "96" 56 1 1 "3" 0 1 1 "TestProcTI" 0 0 0 0 0.532872636529417 0.880952380952381 0.392738883632923 0.910714285714286 0.422500788394828

"559" "96" 57 1 0 "3" 0 1 0 "TestProcTI" 0 0 0 0 0.532872636529417 0.880952380952381 0.392738883632923 0.910714285714286 0.422500788394828

"560" "96" 58 1 1 "3" 0 1 1 "TestProcTI" 0 0 0 0 0.532872636529417 0.880952380952381 0.392738883632923 0.910714285714286 0.422500788394828

"561" "96" 59 1 0 "1" 0 1 0 "TestProcTI" 0 0 0 0 0.532872636529417 0.380952380952381 0.117124542124542 0.714285714285714 0.450457875457875

"562" "96" 60 1 1 "8" 0 1 1 "TestProcTI" 0 0 0 0 0.532872636529417 0.910714285714286 0.855171367910221 0.93452380952381 0.878980891719745

"563" "96" 61 1 1 "8" 0 1 1 "TestProcTI" 0 0 0 0 0.532872636529417 0.910714285714286 0.855171367910221 0.93452380952381 0.878980891719745

"564" "96" 62 1 0 "3" 0 1 0 "TestProcTI" 0 0 0 0 0.532872636529417 0.880952380952381 0.392738883632923 0.910714285714286 0.422500788394828

"565" "96" 63 1 1 "8" 0 1 1 "TestProcTI" 0 0 0 0 0.532872636529417 0.910714285714286 0.855171367910221 0.93452380952381 0.878980891719745

"566" "96" 64 1 1 "8" 0 1 1 "TestProcTI" 0 0 0 0 0.532872636529417 0.910714285714286 0.855171367910221 0.93452380952381 0.878980891719745

"567" "96" 65 1 1 "8" 0 1 1 "TestProcTI" 0 0 0 0 0.532872636529417 0.910714285714286 0.855171367910221 0.93452380952381 0.878980891719745

"568" "96" 66 1 1 "3" 0 1 1 "TestProcTI" 0 0 0 0 0.532872636529417 0.880952380952381 0.392738883632923 0.910714285714286 0.422500788394828

"569" "96" 67 1 1 "3" 0 1 1 "TestProcTI" 0 0 0 0 0.532872636529417 0.880952380952381 0.392738883632923 0.910714285714286 0.422500788394828

"570" "96" 68 1 0 "3" 0 1 0 "TestProcTI" 0 0 0 0 0.532872636529417 0.880952380952381 0.392738883632923 0.910714285714286 0.422500788394828

"571" "96" 69 0 1 "8" 0 0 1 "TestProcTI" 0 0 0 0 0.532872636529417 0.910714285714286 0.855171367910221 0.93452380952381 0.878980891719745

"572" "96" 70 0 0 "1" 1 0 0 "TestProcTI" 0 0 0 1 0.532872636529417 0.380952380952381 0.117124542124542 0.714285714285714 0.450457875457875

"573" "96" 71 1 0 "1" 0 1 0 "TestProcTI" 0 0 0 0 0.532872636529417 0.380952380952381 0.117124542124542 0.714285714285714 0.450457875457875

"574" "96" 72 1 0 "8" 0 1 0 "TestProcTI" 0 0 0 0 0.532872636529417 0.910714285714286 0.855171367910221 0.93452380952381 0.878980891719745

"575" "96" 73 1 1 "3" 0 0 0 "TestProcTI" 1 0 0 0 0.532872636529417 0.880952380952381 0.392738883632923 0.910714285714286 0.422500788394828

"576" "96" 74 1 0 "3" 0 1 0 "TestProcTI" 0 0 0 0 0.532872636529417 0.880952380952381 0.392738883632923 0.910714285714286 0.422500788394828

"577" "96" 75 0 0 "1" 1 0 0 "TestProcTI" 0 0 0 1 0.532872636529417 0.380952380952381 0.117124542124542 0.714285714285714 0.450457875457875

"578" "96" 76 1 1 "8" 0 1 1 "TestProcTI" 0 0 0 0 0.532872636529417 0.910714285714286 0.855171367910221 0.93452380952381 0.878980891719745

"579" "96" 77 0 0 "1" 0 0 0 "TestProcTI" 0 0 0 0 0.532872636529417 0.380952380952381 0.117124542124542 0.714285714285714 0.450457875457875

"580" "96" 78 1 0 "3" 0 1 0 "TestProcTI" 0 0 0 0 0.532872636529417 0.880952380952381 0.392738883632923 0.910714285714286 0.422500788394828

"581" "96" 79 1 0 "3" 0 1 0 "TestProcTI" 0 0 0 0 0.532872636529417 0.880952380952381 0.392738883632923 0.910714285714286 0.422500788394828

"582" "96" 80 1 1 "8" 0 1 1 "TestProcTI" 0 0 0 0 0.532872636529417 0.910714285714286 0.855171367910221 0.93452380952381 0.878980891719745

"583" "96" 82 1 0 "1" 0 1 0 "TestProcTI" 0 0 0 0 0.532872636529417 0.380952380952381 0.117124542124542 0.714285714285714 0.450457875457875

"584" "96" 83 1 0 "3" 0 1 0 "TestProcTI" 0 0 0 0 0.532872636529417 0.880952380952381 0.392738883632923 0.910714285714286 0.422500788394828

"585" "96" 84 0 0 "1" 0 0 0 "TestProcTI" 0 0 0 0 0.532872636529417 0.380952380952381 0.117124542124542 0.714285714285714 0.450457875457875

"586" "96" 85 1 0 "3" 0 1 0 "TestProcTI" 0 0 0 0 0.532872636529417 0.880952380952381 0.392738883632923 0.910714285714286 0.422500788394828

"587" "96" 86 0 0 "1" 1 0 0 "TestProcTI" 0 0 0 1 0.532872636529417 0.380952380952381 0.117124542124542 0.714285714285714 0.450457875457875

"588" "96" 87 1 1 "8" 0 1 1 "TestProcTI" 0 0 0 0 0.532872636529417 0.910714285714286 0.855171367910221 0.93452380952381 0.878980891719745

"589" "96" 88 1 0 "3" 0 1 0 "TestProcTI" 0 0 0 0 0.532872636529417 0.880952380952381 0.392738883632923 0.910714285714286 0.422500788394828

"590" "96" 89 1 0 "3" 0 1 0 "TestProcTI" 0 0 0 0 0.532872636529417 0.880952380952381 0.392738883632923 0.910714285714286 0.422500788394828

"591" "96" 90 0 0 "1" 0 0 0 "TestProcTI" 0 0 0 0 0.532872636529417 0.380952380952381 0.117124542124542 0.714285714285714 0.450457875457875

"592" "96" 91 1 1 "8" 0 1 1 "TestProcTI" 0 0 0 0 0.532872636529417 0.910714285714286 0.855171367910221 0.93452380952381 0.878980891719745

"593" "96" 92 1 1 "8" 0 1 1 "TestProcTI" 0 0 0 0 0.532872636529417 0.910714285714286 0.855171367910221 0.93452380952381 0.878980891719745

"594" "96" 93 1 1 "3" 0 1 1 "TestProcTI" 0 0 0 0 0.532872636529417 0.880952380952381 0.392738883632923 0.910714285714286 0.422500788394828

"595" "96" 94 0 1 "8" 0 0 1 "TestProcTI" 0 0 0 0 0.532872636529417 0.910714285714286 0.855171367910221 0.93452380952381 0.878980891719745

"596" "96" 95 0 0 "1" 0 0 0 "TestProcTI" 0 0 0 0 0.532872636529417 0.380952380952381 0.117124542124542 0.714285714285714 0.450457875457875

"597" "96" 97 1 1 "3" 0 1 1 "TestProcTI" 0 0 0 0 0.532872636529417 0.880952380952381 0.392738883632923 0.910714285714286 0.422500788394828

"598" "96" 98 1 1 "8" 0 1 1 "TestProcTI" 0 0 0 0 0.532872636529417 0.910714285714286 0.855171367910221 0.93452380952381 0.878980891719745

"599" "96" 99 1 1 "3" 0 1 1 "TestProcTI" 0 0 0 0 0.532872636529417 0.880952380952381 0.392738883632923 0.910714285714286 0.422500788394828

"600" "96" 100 1 1 "8" 0 1 1 "TestProcTI" 0 0 0 0 0.532872636529417 0.910714285714286 0.855171367910221 0.93452380952381 0.878980891719745

"601" "96" 101 1 1 "8" 0 1 1 "TestProcTI" 0 0 0 0 0.532872636529417 0.910714285714286 0.855171367910221 0.93452380952381 0.878980891719745

"602" "96" 102 1 1 "3" 0 1 1 "TestProcTI" 0 0 0 0 0.532872636529417 0.880952380952381 0.392738883632923 0.910714285714286 0.422500788394828

"603" "96" 103 1 0 "1" 0 1 0 "TestProcTI" 0 0 0 0 0.532872636529417 0.380952380952381 0.117124542124542 0.714285714285714 0.450457875457875

"604" "96" 104 1 0 "1" 0 1 0 "TestProcTI" 0 0 0 0 0.532872636529417 0.380952380952381 0.117124542124542 0.714285714285714 0.450457875457875

"605" "96" 105 1 0 "3" 0 1 0 "TestProcTI" 0 0 0 0 0.532872636529417 0.880952380952381 0.392738883632923 0.910714285714286 0.422500788394828

"606" "96" 106 1 0 "1" 0 1 0 "TestProcTI" 0 0 0 0 0.532872636529417 0.380952380952381 0.117124542124542 0.714285714285714 0.450457875457875

"607" "96" 107 1 1 "8" 0 1 1 "TestProcTI" 0 0 0 0 0.532872636529417 0.910714285714286 0.855171367910221 0.93452380952381 0.878980891719745

"608" "96" 109 1 0 "3" 0 1 0 "TestProcTI" 0 0 0 0 0.532872636529417 0.880952380952381 0.392738883632923 0.910714285714286 0.422500788394828

"609" "96" 110 1 1 "3" 0 1 1 "TestProcTI" 0 0 0 0 0.532872636529417 0.880952380952381 0.392738883632923 0.910714285714286 0.422500788394828

"610" "96" 111 1 0 "3" 0 1 0 "TestProcTI" 0 0 0 0 0.532872636529417 0.880952380952381 0.392738883632923 0.910714285714286 0.422500788394828

"611" "96" 112 1 0 "1" 0 0 0 "TestProcTI" 0 1 0 NA 0.532872636529417 0.380952380952381 0.117124542124542 0.714285714285714 0.450457875457875

"612" "96" 113 1 0 "1" 0 1 0 "TestProcTI" 0 0 0 0 0.532872636529417 0.380952380952381 0.117124542124542 0.714285714285714 0.450457875457875

"613" "96" 114 1 1 "8" 0 1 1 "TestProcTI" 0 0 0 0 0.532872636529417 0.910714285714286 0.855171367910221 0.93452380952381 0.878980891719745

"614" "96" 115 0 0 "1" 1 0 0 "TestProcTI" 0 0 0 1 0.532872636529417 0.380952380952381 0.117124542124542 0.714285714285714 0.450457875457875

"615" "96" 116 1 0 "1" 0 1 0 "TestProcTI" 0 0 0 0 0.532872636529417 0.380952380952381 0.117124542124542 0.714285714285714 0.450457875457875

"616" "96" 117 1 1 "8" 0 1 1 "TestProcTI" 0 0 0 0 0.532872636529417 0.910714285714286 0.855171367910221 0.93452380952381 0.878980891719745

"617" "96" 118 1 0 "3" 0 1 0 "TestProcTI" 0 0 0 0 0.532872636529417 0.880952380952381 0.392738883632923 0.910714285714286 0.422500788394828

"618" "96" 119 1 1 "3" 0 1 1 "TestProcTI" 0 0 0 0 0.532872636529417 0.880952380952381 0.392738883632923 0.910714285714286 0.422500788394828

"619" "96" 120 1 1 "8" 0 1 1 "TestProcTI" 0 0 0 0 0.532872636529417 0.910714285714286 0.855171367910221 0.93452380952381 0.878980891719745

"620" "96" 121 1 0 "1" 0 1 0 "TestProcTI" 0 0 0 0 0.532872636529417 0.380952380952381 0.117124542124542 0.714285714285714 0.450457875457875

"621" "96" 122 0 0 "3" 0 0 0 "TestProcTI" 0 0 0 0 0.532872636529417 0.880952380952381 0.392738883632923 0.910714285714286 0.422500788394828

"622" "96" 123 1 0 "8" 0 1 0 "TestProcTI" 0 0 0 0 0.532872636529417 0.910714285714286 0.855171367910221 0.93452380952381 0.878980891719745

"623" "96" 124 1 0 "1" 0 1 0 "TestProcTI" 0 0 0 0 0.532872636529417 0.380952380952381 0.117124542124542 0.714285714285714 0.450457875457875

"624" "96" 125 0 0 "1" 1 0 0 "TestProcTI" 0 0 0 1 0.532872636529417 0.380952380952381 0.117124542124542 0.714285714285714 0.450457875457875

"625" "96" 126 1 1 "8" 0 1 1 "TestProcTI" 0 0 0 0 0.532872636529417 0.910714285714286 0.855171367910221 0.93452380952381 0.878980891719745

"626" "96" 127 1 0 "1" 0 1 0 "TestProcTI" 0 0 0 0 0.532872636529417 0.380952380952381 0.117124542124542 0.714285714285714 0.450457875457875

"627" "96" 128 1 1 "8" 0 1 1 "TestProcTI" 0 0 0 0 0.532872636529417 0.910714285714286 0.855171367910221 0.93452380952381 0.878980891719745

"628" "96" 130 1 1 "3" 0 1 1 "TestProcTI" 0 0 0 0 0.532872636529417 0.880952380952381 0.392738883632923 0.910714285714286 0.422500788394828

"629" "96" 131 1 1 "8" 0 1 1 "TestProcTI" 0 0 0 0 0.532872636529417 0.910714285714286 0.855171367910221 0.93452380952381 0.878980891719745

"630" "96" 132 1 0 "1" 0 1 0 "TestProcTI" 0 0 0 0 0.532872636529417 0.380952380952381 0.117124542124542 0.714285714285714 0.450457875457875

"631" "96" 133 0 0 "1" 1 0 0 "TestProcTI" 0 0 0 1 0.532872636529417 0.380952380952381 0.117124542124542 0.714285714285714 0.450457875457875

"632" "96" 134 1 1 "8" 0 1 1 "TestProcTI" 0 0 0 0 0.532872636529417 0.910714285714286 0.855171367910221 0.93452380952381 0.878980891719745

"633" "96" 135 0 0 "1" 1 0 0 "TestProcTI" 0 0 0 1 0.532872636529417 0.380952380952381 0.117124542124542 0.714285714285714 0.450457875457875

"634" "96" 136 0 0 "3" 1 0 0 "TestProcTI" 0 0 0 1 0.532872636529417 0.880952380952381 0.392738883632923 0.910714285714286 0.422500788394828

"635" "96" 137 1 1 "8" 0 1 1 "TestProcTI" 0 0 0 0 0.532872636529417 0.910714285714286 0.855171367910221 0.93452380952381 0.878980891719745

"636" "96" 138 0 1 "8" 0 0 1 "TestProcTI" 0 0 0 0 0.532872636529417 0.910714285714286 0.855171367910221 0.93452380952381 0.878980891719745

"637" "96" 139 1 1 "8" 0 1 1 "TestProcTI" 0 0 0 0 0.532872636529417 0.910714285714286 0.855171367910221 0.93452380952381 0.878980891719745

"638" "96" 140 0 0 "1" 1 0 0 "TestProcTI" 0 0 0 1 0.532872636529417 0.380952380952381 0.117124542124542 0.714285714285714 0.450457875457875

"639" "96" 141 0 0 "1" 0 0 0 "TestProcTI" 0 0 0 0 0.532872636529417 0.380952380952381 0.117124542124542 0.714285714285714 0.450457875457875

"640" "96" 142 0 1 "3" 0 0 1 "TestProcTI" 0 0 0 0 0.532872636529417 0.880952380952381 0.392738883632923 0.910714285714286 0.422500788394828

"641" "96" 143 1 0 "3" 0 1 0 "TestProcTI" 0 0 0 0 0.532872636529417 0.880952380952381 0.392738883632923 0.910714285714286 0.422500788394828

"642" "96" 144 1 1 "8" 0 1 1 "TestProcTI" 0 0 0 0 0.532872636529417 0.910714285714286 0.855171367910221 0.93452380952381 0.878980891719745

"643" "96" 145 1 0 "1" 0 1 0 "TestProcTI" 0 0 0 0 0.532872636529417 0.380952380952381 0.117124542124542 0.714285714285714 0.450457875457875

"644" "96" 146 1 1 "8" 0 1 1 "TestProcTI" 0 0 0 0 0.532872636529417 0.910714285714286 0.855171367910221 0.93452380952381 0.878980891719745

"645" "96" 147 1 0 "3" 0 1 0 "TestProcTI" 0 0 0 0 0.532872636529417 0.880952380952381 0.392738883632923 0.910714285714286 0.422500788394828

"646" "96" 148 0 1 "3" 0 0 0 "TestProcTI" 0 0 1 0 0.532872636529417 0.880952380952381 0.392738883632923 0.910714285714286 0.422500788394828

"647" "96" 149 1 1 "8" 0 1 1 "TestProcTI" 0 0 0 0 0.532872636529417 0.910714285714286 0.855171367910221 0.93452380952381 0.878980891719745

"648" "96" 150 0 0 "1" 0 0 0 "TestProcTI" 0 0 0 0 0.532872636529417 0.380952380952381 0.117124542124542 0.714285714285714 0.450457875457875

"649" "96" 151 1 1 "8" 0 1 1 "TestProcTI" 0 0 0 0 0.532872636529417 0.910714285714286 0.855171367910221 0.93452380952381 0.878980891719745

"650" "96" 152 1 1 "8" 0 1 1 "TestProcTI" 0 0 0 0 0.532872636529417 0.910714285714286 0.855171367910221 0.93452380952381 0.878980891719745

"651" "96" 153 1 0 "3" 0 1 0 "TestProcTI" 0 0 0 0 0.532872636529417 0.880952380952381 0.392738883632923 0.910714285714286 0.422500788394828

"652" "96" 154 1 0 "3" 0 1 0 "TestProcTI" 0 0 0 0 0.532872636529417 0.880952380952381 0.392738883632923 0.910714285714286 0.422500788394828

"653" "96" 155 0 1 "1" 0 0 0 "TestProcTI" 0 0 1 0 0.532872636529417 0.380952380952381 0.117124542124542 0.714285714285714 0.450457875457875

"654" "96" 156 1 0 "3" 0 1 0 "TestProcTI" 0 0 0 0 0.532872636529417 0.880952380952381 0.392738883632923 0.910714285714286 0.422500788394828

"655" "96" 157 1 0 "3" 0 0 0 "TestProcTI" 0 1 0 NA 0.532872636529417 0.880952380952381 0.392738883632923 0.910714285714286 0.422500788394828

"656" "96" 158 1 0 "3" 0 1 0 "TestProcTI" 0 0 0 0 0.532872636529417 0.880952380952381 0.392738883632923 0.910714285714286 0.422500788394828

"657" "96" 159 1 0 "3" 0 1 0 "TestProcTI" 0 0 0 0 0.532872636529417 0.880952380952381 0.392738883632923 0.910714285714286 0.422500788394828

"658" "96" 160 1 1 "3" 0 1 1 "TestProcTI" 0 0 0 0 0.532872636529417 0.880952380952381 0.392738883632923 0.910714285714286 0.422500788394828

"659" "96" 161 1 1 "8" 0 1 1 "TestProcTI" 0 0 0 0 0.532872636529417 0.910714285714286 0.855171367910221 0.93452380952381 0.878980891719745

"660" "96" 162 1 0 "1" 0 1 0 "TestProcTI" 0 0 0 0 0.532872636529417 0.380952380952381 0.117124542124542 0.714285714285714 0.450457875457875

"661" "96" 163 1 1 "8" 0 1 1 "TestProcTI" 0 0 0 0 0.532872636529417 0.910714285714286 0.855171367910221 0.93452380952381 0.878980891719745

"662" "96" 164 1 1 "3" 0 1 1 "TestProcTI" 0 0 0 0 0.532872636529417 0.880952380952381 0.392738883632923 0.910714285714286 0.422500788394828

"663" "96" 165 0 0 "1" 1 0 0 "TestProcTI" 0 0 0 1 0.532872636529417 0.380952380952381 0.117124542124542 0.714285714285714 0.450457875457875

"664" "96" 166 1 1 "8" 0 1 1 "TestProcTI" 0 0 0 0 0.532872636529417 0.910714285714286 0.855171367910221 0.93452380952381 0.878980891719745

"665" "96" 167 0 0 "1" 1 0 0 "TestProcTI" 0 0 0 1 0.532872636529417 0.380952380952381 0.117124542124542 0.714285714285714 0.450457875457875

"666" "96" 168 1 0 "3" 0 1 0 "TestProcTI" 0 0 0 0 0.532872636529417 0.880952380952381 0.392738883632923 0.910714285714286 0.422500788394828

"667" "96" 169 1 0 "1" 0 1 0 "TestProcTI" 0 0 0 0 0.532872636529417 0.380952380952381 0.117124542124542 0.714285714285714 0.450457875457875

"668" "96" 170 1 0 "3" 0 1 0 "TestProcTI" 0 0 0 0 0.532872636529417 0.880952380952381 0.392738883632923 0.910714285714286 0.422500788394828

"669" "96" 171 1 0 "3" 0 1 0 "TestProcTI" 0 0 0 0 0.532872636529417 0.880952380952381 0.392738883632923 0.910714285714286 0.422500788394828

"670" "96" 172 1 1 "8" 0 1 1 "TestProcTI" 0 0 0 0 0.532872636529417 0.910714285714286 0.855171367910221 0.93452380952381 0.878980891719745

"671" "96" 173 1 1 "3" 0 1 1 "TestProcTI" 0 0 0 0 0.532872636529417 0.880952380952381 0.392738883632923 0.910714285714286 0.422500788394828

"672" "96" 174 1 1 "8" 0 1 1 "TestProcTI" 0 0 0 0 0.532872636529417 0.910714285714286 0.855171367910221 0.93452380952381 0.878980891719745

"673" "96" 175 1 1 "8" 0 1 1 "TestProcTI" 0 0 0 0 0.532872636529417 0.910714285714286 0.855171367910221 0.93452380952381 0.878980891719745

"674" "96" 176 0 0 "1" 1 0 0 "TestProcTI" 0 0 0 1 0.532872636529417 0.380952380952381 0.117124542124542 0.714285714285714 0.450457875457875

"675" "96" 177 0 0 "1" 0 0 0 "TestProcTI" 0 0 0 0 0.532872636529417 0.380952380952381 0.117124542124542 0.714285714285714 0.450457875457875

"676" "96" 178 1 1 "8" 0 1 1 "TestProcTI" 0 0 0 0 0.532872636529417 0.910714285714286 0.855171367910221 0.93452380952381 0.878980891719745

"677" "96" 179 1 0 "3" 0 0 0 "TestProcTI" 0 1 0 0 0.532872636529417 0.880952380952381 0.392738883632923 0.910714285714286 0.422500788394828

"678" "96" 180 1 1 "3" 0 1 1 "TestProcTI" 0 0 0 0 0.532872636529417 0.880952380952381 0.392738883632923 0.910714285714286 0.422500788394828

"679" "96" 181 0 0 "1" 0 0 0 "TestProcTI" 0 0 0 0 0.532872636529417 0.380952380952381 0.117124542124542 0.714285714285714 0.450457875457875

"680" "96" 182 1 0 "3" 0 1 0 "TestProcTI" 0 0 0 0 0.532872636529417 0.880952380952381 0.392738883632923 0.910714285714286 0.422500788394828

"681" "96" 183 1 1 "8" 0 1 1 "TestProcTI" 0 0 0 0 0.532872636529417 0.910714285714286 0.855171367910221 0.93452380952381 0.878980891719745

"682" "96" 184 1 0 "3" 0 1 0 "TestProcTI" 0 0 0 0 0.532872636529417 0.880952380952381 0.392738883632923 0.910714285714286 0.422500788394828

"683" "96" 185 1 1 "3" 0 1 1 "TestProcTI" 0 0 0 0 0.532872636529417 0.880952380952381 0.392738883632923 0.910714285714286 0.422500788394828

"684" "96" 186 0 1 "8" 0 0 1 "TestProcTI" 0 0 0 0 0.532872636529417 0.910714285714286 0.855171367910221 0.93452380952381 0.878980891719745

"685" "96" 187 1 0 "1" 0 1 0 "TestProcTI" 0 0 0 0 0.532872636529417 0.380952380952381 0.117124542124542 0.714285714285714 0.450457875457875

"686" "96" 188 1 0 "8" 0 1 0 "TestProcTI" 0 0 0 0 0.532872636529417 0.910714285714286 0.855171367910221 0.93452380952381 0.878980891719745

"687" "96" 189 1 1 "8" 0 0 0 "TestProcTI" 1 0 0 0 0.532872636529417 0.910714285714286 0.855171367910221 0.93452380952381 0.878980891719745

"688" "96" 190 1 0 "8" 0 1 0 "TestProcTI" 0 0 0 0 0.532872636529417 0.910714285714286 0.855171367910221 0.93452380952381 0.878980891719745

"689" "96" 191 0 0 "1" 1 0 0 "TestProcTI" 0 0 0 1 0.532872636529417 0.380952380952381 0.117124542124542 0.714285714285714 0.450457875457875

"690" "96" 192 1 0 "1" 0 1 0 "TestProcTI" 0 0 0 0 0.532872636529417 0.380952380952381 0.117124542124542 0.714285714285714 0.450457875457875

"691" "96" 193 1 1 "3" 0 1 1 "TestProcTI" 0 0 0 0 0.532872636529417 0.880952380952381 0.392738883632923 0.910714285714286 0.422500788394828

"692" "96" 194 0 0 "1" 0 0 0 "TestProcTI" 0 0 0 0 0.532872636529417 0.380952380952381 0.117124542124542 0.714285714285714 0.450457875457875

"693" "96" 195 1 1 "8" 0 1 1 "TestProcTI" 0 0 0 0 0.532872636529417 0.910714285714286 0.855171367910221 0.93452380952381 0.878980891719745

"694" "96" 196 0 1 "1" 0 0 1 "TestProcTI" 0 0 0 0 0.532872636529417 0.380952380952381 0.117124542124542 0.714285714285714 0.450457875457875

"695" "96" 197 0 1 "8" 0 0 1 "TestProcTI" 0 0 0 0 0.532872636529417 0.910714285714286 0.855171367910221 0.93452380952381 0.878980891719745

"696" "96" 198 0 0 "1" 1 0 0 "TestProcTI" 0 0 0 1 0.532872636529417 0.380952380952381 0.117124542124542 0.714285714285714 0.450457875457875

"697" "96" 199 0 1 "1" 0 0 0 "TestProcTI" 0 0 1 0 0.532872636529417 0.380952380952381 0.117124542124542 0.714285714285714 0.450457875457875

"698" "96" 200 1 1 "8" 0 1 1 "TestProcTI" 0 0 0 0 0.532872636529417 0.910714285714286 0.855171367910221 0.93452380952381 0.878980891719745

"699" "96" 202 1 1 "8" 0 1 1 "TestProcTI" 0 0 0 0 0.532872636529417 0.910714285714286 0.855171367910221 0.93452380952381 0.878980891719745

"700" "96" 203 1 0 "1" 0 1 0 "TestProcTI" 0 0 0 0 0.532872636529417 0.380952380952381 0.117124542124542 0.714285714285714 0.450457875457875

"701" "96" 204 0 0 "1" 0 0 0 "TestProcTI" 0 0 0 0 0.532872636529417 0.380952380952381 0.117124542124542 0.714285714285714 0.450457875457875

"702" "96" 205 1 1 "3" 0 1 1 "TestProcTI" 0 0 0 0 0.532872636529417 0.880952380952381 0.392738883632923 0.910714285714286 0.422500788394828

"703" "96" 206 1 1 "8" 0 1 1 "TestProcTI" 0 0 0 0 0.532872636529417 0.910714285714286 0.855171367910221 0.93452380952381 0.878980891719745

"704" "96" 207 0 0 "1" 1 0 0 "TestProcTI" 0 0 0 1 0.532872636529417 0.380952380952381 0.117124542124542 0.714285714285714 0.450457875457875

"705" "96" 208 1 1 "8" 0 1 1 "TestProcTI" 0 0 0 0 0.532872636529417 0.910714285714286 0.855171367910221 0.93452380952381 0.878980891719745

"706" "96" 209 1 1 "8" 0 1 1 "TestProcTI" 0 0 0 0 0.532872636529417 0.910714285714286 0.855171367910221 0.93452380952381 0.878980891719745

"707" "96" 210 1 0 "3" 0 1 0 "TestProcTI" 0 0 0 0 0.532872636529417 0.880952380952381 0.392738883632923 0.910714285714286 0.422500788394828

"708" "96" 211 1 1 "8" 0 1 1 "TestProcTI" 0 0 0 0 0.532872636529417 0.910714285714286 0.855171367910221 0.93452380952381 0.878980891719745

"709" "96" 212 1 1 "8" 0 1 1 "TestProcTI" 0 0 0 0 0.532872636529417 0.910714285714286 0.855171367910221 0.93452380952381 0.878980891719745

"710" "96" 213 1 1 "3" 0 1 1 "TestProcTI" 0 0 0 0 0.532872636529417 0.880952380952381 0.392738883632923 0.910714285714286 0.422500788394828

"711" "96" 214 0 0 "1" 1 0 0 "TestProcTI" 0 0 0 1 0.532872636529417 0.380952380952381 0.117124542124542 0.714285714285714 0.450457875457875

"712" "96" 215 1 1 "3" 0 1 1 "TestProcTI" 0 0 0 0 0.532872636529417 0.880952380952381 0.392738883632923 0.910714285714286 0.422500788394828

"713" "96" 216 0 0 "1" 1 0 0 "TestProcTI" 0 0 0 1 0.532872636529417 0.380952380952381 0.117124542124542 0.714285714285714 0.450457875457875

"714" "96" 217 1 1 "3" 0 1 1 "TestProcTI" 0 0 0 0 0.532872636529417 0.880952380952381 0.392738883632923 0.910714285714286 0.422500788394828

"715" "96" 218 1 1 "3" 0 1 1 "TestProcTI" 0 0 0 0 0.532872636529417 0.880952380952381 0.392738883632923 0.910714285714286 0.422500788394828

"716" "96" 219 1 0 "1" 0 1 0 "TestProcTI" 0 0 0 0 0.532872636529417 0.380952380952381 0.117124542124542 0.714285714285714 0.450457875457875

"717" "96" 220 0 0 "1" 1 0 0 "TestProcTI" 0 0 0 1 0.532872636529417 0.380952380952381 0.117124542124542 0.714285714285714 0.450457875457875

"718" "96" 221 1 0 "3" 0 1 0 "TestProcTI" 0 0 0 0 0.532872636529417 0.880952380952381 0.392738883632923 0.910714285714286 0.422500788394828

"719" "96" 222 1 0 "3" 0 1 0 "TestProcTI" 0 0 0 0 0.532872636529417 0.880952380952381 0.392738883632923 0.910714285714286 0.422500788394828

"720" "96" 223 0 1 "3" 0 0 0 "TestProcTI" 0 0 1 0 0.532872636529417 0.880952380952381 0.392738883632923 0.910714285714286 0.422500788394828

"721" "96" 224 0 1 "1" 0 0 0 "TestProcTI" 0 0 1 0 0.532872636529417 0.380952380952381 0.117124542124542 0.714285714285714 0.450457875457875

"722" "96" 225 1 0 "3" 0 1 0 "TestProcTI" 0 0 0 0 0.532872636529417 0.880952380952381 0.392738883632923 0.910714285714286 0.422500788394828

"723" "96" 226 1 1 "8" 0 1 1 "TestProcTI" 0 0 0 0 0.532872636529417 0.910714285714286 0.855171367910221 0.93452380952381 0.878980891719745

"724" "96" 227 1 0 "1" 0 1 0 "TestProcTI" 0 0 0 0 0.532872636529417 0.380952380952381 0.117124542124542 0.714285714285714 0.450457875457875

"725" "96" 228 1 1 "3" 0 1 1 "TestProcTI" 0 0 0 0 0.532872636529417 0.880952380952381 0.392738883632923 0.910714285714286 0.422500788394828

"726" "96" 229 1 0 "3" 0 1 0 "TestProcTI" 0 0 0 0 0.532872636529417 0.880952380952381 0.392738883632923 0.910714285714286 0.422500788394828

"727" "96" 230 1 1 "8" 0 1 1 "TestProcTI" 0 0 0 0 0.532872636529417 0.910714285714286 0.855171367910221 0.93452380952381 0.878980891719745

"728" "96" 232 1 1 "8" 0 1 1 "TestProcTI" 0 0 0 0 0.532872636529417 0.910714285714286 0.855171367910221 0.93452380952381 0.878980891719745

"729" "96" 233 1 1 "8" 0 1 1 "TestProcTI" 0 0 0 0 0.532872636529417 0.910714285714286 0.855171367910221 0.93452380952381 0.878980891719745

"730" "96" 234 0 1 "8" 0 0 1 "TestProcTI" 0 0 0 1 0.532872636529417 0.910714285714286 0.855171367910221 0.93452380952381 0.878980891719745

"731" "96" 235 1 1 "8" 0 1 1 "TestProcTI" 0 0 0 0 0.532872636529417 0.910714285714286 0.855171367910221 0.93452380952381 0.878980891719745

"732" "96" 236 1 1 "3" 0 1 1 "TestProcTI" 0 0 0 0 0.532872636529417 0.880952380952381 0.392738883632923 0.910714285714286 0.422500788394828

"733" "96" 237 1 1 "8" 0 1 1 "TestProcTI" 0 0 0 0 0.532872636529417 0.910714285714286 0.855171367910221 0.93452380952381 0.878980891719745

"734" "96" 239 1 1 "3" 0 1 1 "TestProcTI" 0 0 0 0 0.532872636529417 0.880952380952381 0.392738883632923 0.910714285714286 0.422500788394828

"735" "96" 240 1 1 "8" 0 1 1 "TestProcTI" 0 0 0 0 0.532872636529417 0.910714285714286 0.855171367910221 0.93452380952381 0.878980891719745

"736" "96" 241 1 0 "1" 0 1 0 "TestProcTI" 0 0 0 0 0.532872636529417 0.380952380952381 0.117124542124542 0.714285714285714 0.450457875457875

"737" "96" 242 0 1 "8" 0 0 0 "TestProcTI" 0 0 1 0 0.532872636529417 0.910714285714286 0.855171367910221 0.93452380952381 0.878980891719745

"738" "96" 243 1 0 "1" 0 1 0 "TestProcTI" 0 0 0 0 0.532872636529417 0.380952380952381 0.117124542124542 0.714285714285714 0.450457875457875

"739" "96" 244 0 0 "3" 0 0 0 "TestProcTI" 0 0 0 0 0.532872636529417 0.880952380952381 0.392738883632923 0.910714285714286 0.422500788394828

"740" "96" 245 0 1 "3" 0 0 1 "TestProcTI" 0 0 0 0 0.532872636529417 0.880952380952381 0.392738883632923 0.910714285714286 0.422500788394828

"741" "96" 246 1 0 "3" 0 1 0 "TestProcTI" 0 0 0 0 0.532872636529417 0.880952380952381 0.392738883632923 0.910714285714286 0.422500788394828

"742" "96" 247 0 0 "1" 1 0 0 "TestProcTI" 0 0 0 1 0.532872636529417 0.380952380952381 0.117124542124542 0.714285714285714 0.450457875457875

"743" "96" 248 1 1 "3" 0 1 1 "TestProcTI" 0 0 0 0 0.532872636529417 0.880952380952381 0.392738883632923 0.910714285714286 0.422500788394828

"744" "96" 249 0 1 "3" 0 0 0 "TestProcTI" 0 0 1 0 0.532872636529417 0.880952380952381 0.392738883632923 0.910714285714286 0.422500788394828

"745" "96" 251 1 1 "8" 0 1 1 "TestProcTI" 0 0 0 0 0.532872636529417 0.910714285714286 0.855171367910221 0.93452380952381 0.878980891719745

"746" "96" 252 1 1 "3" 0 1 1 "TestProcTI" 0 0 0 0 0.532872636529417 0.880952380952381 0.392738883632923 0.910714285714286 0.422500788394828

"747" "96" 254 1 0 "3" 0 1 0 "TestProcTI" 0 0 0 0 0.532872636529417 0.880952380952381 0.392738883632923 0.910714285714286 0.422500788394828

"748" "96" 255 1 0 "3" 0 1 0 "TestProcTI" 0 0 0 0 0.532872636529417 0.880952380952381 0.392738883632923 0.910714285714286 0.422500788394828

"749" "96" 256 1 1 "8" 0 1 1 "TestProcTI" 0 0 0 0 0.532872636529417 0.910714285714286 0.855171367910221 0.93452380952381 0.878980891719745

"750" "96" 257 1 1 "8" 0 1 1 "TestProcTI" 0 0 0 0 0.532872636529417 0.910714285714286 0.855171367910221 0.93452380952381 0.878980891719745

"751" "96" 258 1 0 "3" 0 1 0 "TestProcTI" 0 0 0 0 0.532872636529417 0.880952380952381 0.392738883632923 0.910714285714286 0.422500788394828

"752" "96" 259 1 0 "3" 0 1 0 "TestProcTI" 0 0 0 0 0.532872636529417 0.880952380952381 0.392738883632923 0.910714285714286 0.422500788394828

"753" "96" 260 1 1 "3" 0 1 1 "TestProcTI" 0 0 0 0 0.532872636529417 0.880952380952381 0.392738883632923 0.910714285714286 0.422500788394828

"754" "96" 261 0 0 "1" 1 0 0 "TestProcTI" 0 0 0 1 0.532872636529417 0.380952380952381 0.117124542124542 0.714285714285714 0.450457875457875

"755" "96" 262 1 0 "1" 0 1 0 "TestProcTI" 0 0 0 0 0.532872636529417 0.380952380952381 0.117124542124542 0.714285714285714 0.450457875457875

"756" "96" 263 1 0 "1" 0 1 0 "TestProcTI" 0 0 0 0 0.532872636529417 0.380952380952381 0.117124542124542 0.714285714285714 0.450457875457875

"757" "96" 264 1 1 "8" 0 1 1 "TestProcTI" 0 0 0 0 0.532872636529417 0.910714285714286 0.855171367910221 0.93452380952381 0.878980891719745

"758" "96" 266 1 1 "8" 0 1 1 "TestProcTI" 0 0 0 0 0.532872636529417 0.910714285714286 0.855171367910221 0.93452380952381 0.878980891719745

"759" "96" 267 0 0 "1" 1 0 0 "TestProcTI" 0 0 0 1 0.532872636529417 0.380952380952381 0.117124542124542 0.714285714285714 0.450457875457875

"760" "96" 268 1 1 "8" 0 1 1 "TestProcTI" 0 0 0 0 0.532872636529417 0.910714285714286 0.855171367910221 0.93452380952381 0.878980891719745

"761" "96" 269 0 0 "1" 1 0 0 "TestProcTI" 0 0 0 1 0.532872636529417 0.380952380952381 0.117124542124542 0.714285714285714 0.450457875457875

"762" "96" 271 1 1 "8" 0 1 1 "TestProcTI" 0 0 0 0 0.532872636529417 0.910714285714286 0.855171367910221 0.93452380952381 0.878980891719745

"763" "96" 272 0 0 "1" 0 0 0 "TestProcTI" 0 0 0 0 0.532872636529417 0.380952380952381 0.117124542124542 0.714285714285714 0.450457875457875

"764" "96" 273 1 0 "3" 0 1 0 "TestProcTI" 0 0 0 0 0.532872636529417 0.880952380952381 0.392738883632923 0.910714285714286 0.422500788394828

"765" "96" 274 0 0 "1" 0 0 0 "TestProcTI" 0 0 0 0 0.532872636529417 0.380952380952381 0.117124542124542 0.714285714285714 0.450457875457875

"766" "96" 275 0 0 "1" 0 0 0 "TestProcTI" 0 0 0 0 0.532872636529417 0.380952380952381 0.117124542124542 0.714285714285714 0.450457875457875

"767" "96" 276 1 0 "1" 0 1 0 "TestProcTI" 0 0 0 0 0.532872636529417 0.380952380952381 0.117124542124542 0.714285714285714 0.450457875457875

"768" "96" 277 0 0 "3" 0 0 0 "TestProcTI" 0 0 0 0 0.532872636529417 0.880952380952381 0.392738883632923 0.910714285714286 0.422500788394828

"769" "96" 278 0 0 "1" 1 0 0 "TestProcTI" 0 0 0 1 0.532872636529417 0.380952380952381 0.117124542124542 0.714285714285714 0.450457875457875

"770" "96" 279 0 0 "1" 0 0 0 "TestProcTI" 0 0 0 0 0.532872636529417 0.380952380952381 0.117124542124542 0.714285714285714 0.450457875457875

"771" "96" 280 1 0 "3" 0 1 0 "TestProcTI" 0 0 0 0 0.532872636529417 0.880952380952381 0.392738883632923 0.910714285714286 0.422500788394828

"772" "96" 281 1 1 "8" 0 1 1 "TestProcTI" 0 0 0 0 0.532872636529417 0.910714285714286 0.855171367910221 0.93452380952381 0.878980891719745

"773" "96" 282 0 0 "3" 0 0 0 "TestProcTI" 0 0 0 0 0.532872636529417 0.880952380952381 0.392738883632923 0.910714285714286 0.422500788394828

"774" "96" 283 1 1 "8" 0 1 1 "TestProcTI" 0 0 0 0 0.532872636529417 0.910714285714286 0.855171367910221 0.93452380952381 0.878980891719745

"775" "96" 284 1 0 "1" 0 1 0 "TestProcTI" 0 0 0 0 0.532872636529417 0.380952380952381 0.117124542124542 0.714285714285714 0.450457875457875

"776" "96" 285 1 1 "3" 0 1 1 "TestProcTI" 0 0 0 0 0.532872636529417 0.880952380952381 0.392738883632923 0.910714285714286 0.422500788394828

"777" "96" 286 1 1 "8" 0 1 1 "TestProcTI" 0 0 0 0 0.532872636529417 0.910714285714286 0.855171367910221 0.93452380952381 0.878980891719745

"778" "96" 287 1 1 "8" 0 1 1 "TestProcTI" 0 0 0 0 0.532872636529417 0.910714285714286 0.855171367910221 0.93452380952381 0.878980891719745

"779" "96" 288 0 0 "1" 1 0 0 "TestProcTI" 0 0 0 1 0.532872636529417 0.380952380952381 0.117124542124542 0.714285714285714 0.450457875457875

"780" "96" 290 1 1 "8" 0 1 1 "TestProcTI" 0 0 0 0 0.532872636529417 0.910714285714286 0.855171367910221 0.93452380952381 0.878980891719745

"781" "96" 291 1 0 "3" 0 1 0 "TestProcTI" 0 0 0 0 0.532872636529417 0.880952380952381 0.392738883632923 0.910714285714286 0.422500788394828

"782" "96" 292 1 1 "8" 0 1 1 "TestProcTI" 0 0 0 0 0.532872636529417 0.910714285714286 0.855171367910221 0.93452380952381 0.878980891719745

"783" "96" 293 1 1 "3" 0 1 1 "TestProcTI" 0 0 0 0 0.532872636529417 0.880952380952381 0.392738883632923 0.910714285714286 0.422500788394828

"784" "96" 294 1 0 "3" 0 1 0 "TestProcTI" 0 0 0 0 0.532872636529417 0.880952380952381 0.392738883632923 0.910714285714286 0.422500788394828

"785" "96" 295 1 0 "1" 0 1 0 "TestProcTI" 0 0 0 0 0.532872636529417 0.380952380952381 0.117124542124542 0.714285714285714 0.450457875457875

"786" "96" 296 1 1 "8" 0 1 1 "TestProcTI" 0 0 0 0 0.532872636529417 0.910714285714286 0.855171367910221 0.93452380952381 0.878980891719745

"787" "96" 297 1 0 "3" 0 1 0 "TestProcTI" 0 0 0 0 0.532872636529417 0.880952380952381 0.392738883632923 0.910714285714286 0.422500788394828

"788" "96" 298 1 0 "3" 0 1 0 "TestProcTI" 0 0 0 0 0.532872636529417 0.880952380952381 0.392738883632923 0.910714285714286 0.422500788394828

"789" "96" 299 1 1 "8" 0 1 1 "TestProcTI" 0 0 0 0 0.532872636529417 0.910714285714286 0.855171367910221 0.93452380952381 0.878980891719745

"790" "96" 300 1 0 "3" 0 1 0 "TestProcTI" 0 0 0 0 0.532872636529417 0.880952380952381 0.392738883632923 0.910714285714286 0.422500788394828

"791" "96" 302 1 1 "8" 0 1 1 "TestProcTI" 0 0 0 0 0.532872636529417 0.910714285714286 0.855171367910221 0.93452380952381 0.878980891719745

"792" "96" 303 1 0 "8" 0 1 0 "TestProcTI" 0 0 0 0 0.532872636529417 0.910714285714286 0.855171367910221 0.93452380952381 0.878980891719745

"793" "96" 304 1 1 "8" 0 1 1 "TestProcTI" 0 0 0 0 0.532872636529417 0.910714285714286 0.855171367910221 0.93452380952381 0.878980891719745

"794" "96" 305 1 0 "3" 0 1 0 "TestProcTI" 0 0 0 0 0.532872636529417 0.880952380952381 0.392738883632923 0.910714285714286 0.422500788394828

"795" "96" 306 1 0 "1" 0 1 0 "TestProcTI" 0 0 0 0 0.532872636529417 0.380952380952381 0.117124542124542 0.714285714285714 0.450457875457875

"796" "96" 307 1 0 "1" 0 1 0 "TestProcTI" 0 0 0 0 0.532872636529417 0.380952380952381 0.117124542124542 0.714285714285714 0.450457875457875

"797" "96" 308 1 1 "3" 0 1 1 "TestProcTI" 0 0 0 0 0.532872636529417 0.880952380952381 0.392738883632923 0.910714285714286 0.422500788394828

"798" "96" 309 1 0 "3" 0 1 0 "TestProcTI" 0 0 0 0 0.532872636529417 0.880952380952381 0.392738883632923 0.910714285714286 0.422500788394828

"799" "96" 310 1 0 "3" 0 1 0 "TestProcTI" 0 0 0 0 0.532872636529417 0.880952380952381 0.392738883632923 0.910714285714286 0.422500788394828

"800" "96" 311 1 0 "8" 0 1 0 "TestProcTI" 0 0 0 0 0.532872636529417 0.910714285714286 0.855171367910221 0.93452380952381 0.878980891719745

"801" "96" 312 1 0 "8" 0 1 0 "TestProcTI" 0 0 0 0 0.532872636529417 0.910714285714286 0.855171367910221 0.93452380952381 0.878980891719745

"802" "96" 314 0 0 "1" 1 0 0 "TestProcTI" 0 0 0 1 0.532872636529417 0.380952380952381 0.117124542124542 0.714285714285714 0.450457875457875

"803" "96" 315 1 1 "8" 0 1 1 "TestProcTI" 0 0 0 0 0.532872636529417 0.910714285714286 0.855171367910221 0.93452380952381 0.878980891719745

"804" "96" 316 1 1 "8" 0 1 1 "TestProcTI" 0 0 0 0 0.532872636529417 0.910714285714286 0.855171367910221 0.93452380952381 0.878980891719745

"805" "96" 317 1 0 "1" 0 1 0 "TestProcTI" 0 0 0 0 0.532872636529417 0.380952380952381 0.117124542124542 0.714285714285714 0.450457875457875

"806" "96" 318 0 0 "1" 1 0 0 "TestProcTI" 0 0 0 1 0.532872636529417 0.380952380952381 0.117124542124542 0.714285714285714 0.450457875457875

"807" "96" 319 1 1 "8" 0 1 1 "TestProcTI" 0 0 0 0 0.532872636529417 0.910714285714286 0.855171367910221 0.93452380952381 0.878980891719745

"808" "96" 320 1 0 "3" 0 1 0 "TestProcTI" 0 0 0 0 0.532872636529417 0.880952380952381 0.392738883632923 0.910714285714286 0.422500788394828

"809" "96" 321 1 0 "3" 0 1 0 "TestProcTI" 0 0 0 0 0.532872636529417 0.880952380952381 0.392738883632923 0.910714285714286 0.422500788394828

"810" "96" 322 0 0 "1" 0 0 0 "TestProcTI" 0 0 0 0 0.532872636529417 0.380952380952381 0.117124542124542 0.714285714285714 0.450457875457875

"811" "96" 323 1 1 "8" 0 1 1 "TestProcTI" 0 0 0 0 0.532872636529417 0.910714285714286 0.855171367910221 0.93452380952381 0.878980891719745

"812" "96" 324 0 0 "1" 1 0 0 "TestProcTI" 0 0 0 1 0.532872636529417 0.380952380952381 0.117124542124542 0.714285714285714 0.450457875457875

"813" "96" 325 1 1 "3" 0 1 1 "TestProcTI" 0 0 0 0 0.532872636529417 0.880952380952381 0.392738883632923 0.910714285714286 0.422500788394828

"814" "96" 326 0 1 "1" 0 0 0 "TestProcTI" 0 0 1 0 0.532872636529417 0.380952380952381 0.117124542124542 0.714285714285714 0.450457875457875

"815" "96" 327 1 1 "3" 0 1 1 "TestProcTI" 0 0 0 0 0.532872636529417 0.880952380952381 0.392738883632923 0.910714285714286 0.422500788394828

"816" "96" 328 1 1 "8" 0 1 1 "TestProcTI" 0 0 0 0 0.532872636529417 0.910714285714286 0.855171367910221 0.93452380952381 0.878980891719745

"817" "96" 329 1 1 "8" 0 1 1 "TestProcTI" 0 0 0 0 0.532872636529417 0.910714285714286 0.855171367910221 0.93452380952381 0.878980891719745

"818" "96" 330 1 0 "3" 0 1 0 "TestProcTI" 0 0 0 0 0.532872636529417 0.880952380952381 0.392738883632923 0.910714285714286 0.422500788394828

"819" "96" 331 1 0 "3" 0 1 0 "TestProcTI" 0 0 0 0 0.532872636529417 0.880952380952381 0.392738883632923 0.910714285714286 0.422500788394828

"820" "96" 332 1 1 "8" 0 1 1 "TestProcTI" 0 0 0 0 0.532872636529417 0.910714285714286 0.855171367910221 0.93452380952381 0.878980891719745

"821" "96" 333 1 1 "8" 0 1 1 "TestProcTI" 0 0 0 0 0.532872636529417 0.910714285714286 0.855171367910221 0.93452380952381 0.878980891719745

"822" "96" 334 0 1 "1" 0 0 0 "TestProcTI" 0 0 1 0 0.532872636529417 0.380952380952381 0.117124542124542 0.714285714285714 0.450457875457875

"823" "96" 335 1 1 "8" 0 1 1 "TestProcTI" 0 0 0 0 0.532872636529417 0.910714285714286 0.855171367910221 0.93452380952381 0.878980891719745

"824" "96" 336 1 0 "3" 0 1 0 "TestProcTI" 0 0 0 0 0.532872636529417 0.880952380952381 0.392738883632923 0.910714285714286 0.422500788394828

"825" "96" 337 1 0 "3" 0 1 0 "TestProcTI" 0 0 0 0 0.532872636529417 0.880952380952381 0.392738883632923 0.910714285714286 0.422500788394828

"826" "96" 338 0 0 "1" 1 0 0 "TestProcTI" 0 0 0 1 0.532872636529417 0.380952380952381 0.117124542124542 0.714285714285714 0.450457875457875

"827" "96" 339 1 0 "8" 0 1 0 "TestProcTI" 0 0 0 0 0.532872636529417 0.910714285714286 0.855171367910221 0.93452380952381 0.878980891719745

"828" "96" 340 0 0 "1" 1 0 0 "TestProcTI" 0 0 0 1 0.532872636529417 0.380952380952381 0.117124542124542 0.714285714285714 0.450457875457875

"829" "96" 341 0 0 "1" 1 0 0 "TestProcTI" 0 0 0 1 0.532872636529417 0.380952380952381 0.117124542124542 0.714285714285714 0.450457875457875

"830" "96" 342 0 0 "1" 1 0 0 "TestProcTI" 0 0 0 1 0.532872636529417 0.380952380952381 0.117124542124542 0.714285714285714 0.450457875457875

"831" "96" 343 1 1 "8" 0 1 1 "TestProcTI" 0 0 0 0 0.532872636529417 0.910714285714286 0.855171367910221 0.93452380952381 0.878980891719745

"832" "96" 344 1 1 "8" 0 1 1 "TestProcTI" 0 0 0 0 0.532872636529417 0.910714285714286 0.855171367910221 0.93452380952381 0.878980891719745

"833" "96" 345 1 0 "3" 0 1 0 "TestProcTI" 0 0 0 0 0.532872636529417 0.880952380952381 0.392738883632923 0.910714285714286 0.422500788394828

"834" "96" 346 0 1 "1" 0 0 0 "TestProcTI" 0 0 1 0 0.532872636529417 0.380952380952381 0.117124542124542 0.714285714285714 0.450457875457875

"835" "96" 347 0 0 "3" 0 0 0 "TestProcTI" 0 0 0 0 0.532872636529417 0.880952380952381 0.392738883632923 0.910714285714286 0.422500788394828

"836" "96" 348 0 0 "1" 0 0 0 "TestProcTI" 0 0 0 0 0.532872636529417 0.380952380952381 0.117124542124542 0.714285714285714 0.450457875457875

"837" "96" 349 1 0 "1" 0 0 0 "TestProcTI" 0 1 0 NA 0.532872636529417 0.380952380952381 0.117124542124542 0.714285714285714 0.450457875457875

"838" "96" 350 1 0 "3" 0 1 0 "TestProcTI" 0 0 0 0 0.532872636529417 0.880952380952381 0.392738883632923 0.910714285714286 0.422500788394828

"839" "96" 351 0 0 "1" 1 0 0 "TestProcTI" 0 0 0 1 0.532872636529417 0.380952380952381 0.117124542124542 0.714285714285714 0.450457875457875

"840" "96" 352 1 0 "3" 0 1 0 "TestProcTI" 0 0 0 0 0.532872636529417 0.880952380952381 0.392738883632923 0.910714285714286 0.422500788394828

"841" "96" 353 0 0 "1" 0 0 0 "TestProcTI" 0 0 0 0 0.532872636529417 0.380952380952381 0.117124542124542 0.714285714285714 0.450457875457875

"842" "96" 354 1 0 "3" 0 1 0 "TestProcTI" 0 0 0 0 0.532872636529417 0.880952380952381 0.392738883632923 0.910714285714286 0.422500788394828

"843" "96" 355 1 0 "8" 0 1 0 "TestProcTI" 0 0 0 0 0.532872636529417 0.910714285714286 0.855171367910221 0.93452380952381 0.878980891719745

"844" "96" 356 1 0 "3" 0 1 0 "TestProcTI" 0 0 0 0 0.532872636529417 0.880952380952381 0.392738883632923 0.910714285714286 0.422500788394828

"845" "96" 357 0 0 "1" 1 0 0 "TestProcTI" 0 0 0 1 0.532872636529417 0.380952380952381 0.117124542124542 0.714285714285714 0.450457875457875

"846" "96" 358 0 1 "1" 0 0 0 "TestProcTI" 0 0 1 0 0.532872636529417 0.380952380952381 0.117124542124542 0.714285714285714 0.450457875457875

"847" "96" 359 0 1 "1" 0 0 0 "TestProcTI" 0 0 1 0 0.532872636529417 0.380952380952381 0.117124542124542 0.714285714285714 0.450457875457875

"848" "96" 360 1 0 "3" 0 1 0 "TestProcTI" 0 0 0 0 0.532872636529417 0.880952380952381 0.392738883632923 0.910714285714286 0.422500788394828

"849" "96" 361 1 1 "3" 0 1 1 "TestProcTI" 0 0 0 0 0.532872636529417 0.880952380952381 0.392738883632923 0.910714285714286 0.422500788394828

"850" "96" 362 0 0 "1" 1 0 0 "TestProcTI" 0 0 0 1 0.532872636529417 0.380952380952381 0.117124542124542 0.714285714285714 0.450457875457875

"851" "96" 363 0 0 "1" 1 0 0 "TestProcTI" 0 0 0 1 0.532872636529417 0.380952380952381 0.117124542124542 0.714285714285714 0.450457875457875

"852" "96" 364 1 0 "1" 0 1 0 "TestProcTI" 0 0 0 0 0.532872636529417 0.380952380952381 0.117124542124542 0.714285714285714 0.450457875457875

"853" "96" 365 0 0 "1" 1 0 0 "TestProcTI" 0 0 0 1 0.532872636529417 0.380952380952381 0.117124542124542 0.714285714285714 0.450457875457875

"854" "96" 366 1 1 "3" 0 1 1 "TestProcTI" 0 0 0 0 0.532872636529417 0.880952380952381 0.392738883632923 0.910714285714286 0.422500788394828

"855" "96" 367 0 0 "1" 1 0 0 "TestProcTI" 0 0 0 1 0.532872636529417 0.380952380952381 0.117124542124542 0.714285714285714 0.450457875457875

"856" "96" 368 1 1 "8" 0 1 1 "TestProcTI" 0 0 0 0 0.532872636529417 0.910714285714286 0.855171367910221 0.93452380952381 0.878980891719745

"857" "96" 369 0 0 "1" 1 0 0 "TestProcTI" 0 0 0 1 0.532872636529417 0.380952380952381 0.117124542124542 0.714285714285714 0.450457875457875

"858" "96" 370 1 1 "3" 0 1 1 "TestProcTI" 0 0 0 0 0.532872636529417 0.880952380952381 0.392738883632923 0.910714285714286 0.422500788394828

"859" "96" 371 1 1 "8" 0 1 1 "TestProcTI" 0 0 0 0 0.532872636529417 0.910714285714286 0.855171367910221 0.93452380952381 0.878980891719745

"860" "96" 372 0 1 "3" 0 0 1 "TestProcTI" 0 0 1 0 0.532872636529417 0.880952380952381 0.392738883632923 0.910714285714286 0.422500788394828

"861" "96" 373 1 1 "3" 0 1 1 "TestProcTI" 0 0 0 0 0.532872636529417 0.880952380952381 0.392738883632923 0.910714285714286 0.422500788394828

"862" "96" 374 1 1 "8" 0 1 1 "TestProcTI" 0 0 0 0 0.532872636529417 0.910714285714286 0.855171367910221 0.93452380952381 0.878980891719745

"863" "96" 375 1 1 "8" 0 1 1 "TestProcTI" 0 0 0 0 0.532872636529417 0.910714285714286 0.855171367910221 0.93452380952381 0.878980891719745

"864" "96" 376 1 1 "8" 0 1 1 "TestProcTI" 0 0 0 0 0.532872636529417 0.910714285714286 0.855171367910221 0.93452380952381 0.878980891719745

"865" "96" 377 1 0 "3" 0 1 0 "TestProcTI" 0 0 0 0 0.532872636529417 0.880952380952381 0.392738883632923 0.910714285714286 0.422500788394828

"866" "96" 378 1 1 "8" 0 1 1 "TestProcTI" 0 0 0 0 0.532872636529417 0.910714285714286 0.855171367910221 0.93452380952381 0.878980891719745

"867" "96" 379 1 1 "3" 0 1 1 "TestProcTI" 0 0 0 0 0.532872636529417 0.880952380952381 0.392738883632923 0.910714285714286 0.422500788394828

"868" "96" 381 1 1 "8" 0 1 1 "TestProcTI" 0 0 0 0 0.532872636529417 0.910714285714286 0.855171367910221 0.93452380952381 0.878980891719745

"869" "96" 382 1 1 "8" 0 1 1 "TestProcTI" 0 0 0 0 0.532872636529417 0.910714285714286 0.855171367910221 0.93452380952381 0.878980891719745

"870" "96" 383 0 0 "1" 1 0 0 "TestProcTI" 0 0 0 1 0.532872636529417 0.380952380952381 0.117124542124542 0.714285714285714 0.450457875457875

"871" "96" 384 1 1 "3" 0 1 1 "TestProcTI" 0 0 0 0 0.532872636529417 0.880952380952381 0.392738883632923 0.910714285714286 0.422500788394828

"872" "96" 385 1 1 "3" 0 1 1 "TestProcTI" 0 0 0 0 0.532872636529417 0.880952380952381 0.392738883632923 0.910714285714286 0.422500788394828

"873" "96" 386 1 1 "1" 0 1 1 "TestProcTI" 0 0 0 0 0.532872636529417 0.380952380952381 0.117124542124542 0.714285714285714 0.450457875457875

"874" "96" 387 1 1 "3" 0 1 1 "TestProcTI" 0 0 0 0 0.532872636529417 0.880952380952381 0.392738883632923 0.910714285714286 0.422500788394828

"875" "96" 388 1 1 "8" 0 1 1 "TestProcTI" 0 0 0 0 0.532872636529417 0.910714285714286 0.855171367910221 0.93452380952381 0.878980891719745

"876" "96" 390 1 1 "3" 0 0 0 "TestProcTI" 1 0 0 0 0.532872636529417 0.880952380952381 0.392738883632923 0.910714285714286 0.422500788394828

"877" "96" 391 1 0 "3" 0 1 0 "TestProcTI" 0 0 0 0 0.532872636529417 0.880952380952381 0.392738883632923 0.910714285714286 0.422500788394828

"878" "96" 392 1 1 "3" 0 0 0 "TestProcTI" 1 0 0 0 0.532872636529417 0.880952380952381 0.392738883632923 0.910714285714286 0.422500788394828

"879" "96" 393 1 1 "8" 0 0 0 "TestProcTI" 1 0 0 0 0.532872636529417 0.910714285714286 0.855171367910221 0.93452380952381 0.878980891719745

"880" "96" 394 1 0 "1" 0 0 0 "TestProcTI" 0 1 0 0 0.532872636529417 0.380952380952381 0.117124542124542 0.714285714285714 0.450457875457875

"881" "96" 395 1 1 "1" 0 1 1 "TestProcTI" 0 0 0 0 0.532872636529417 0.380952380952381 0.117124542124542 0.714285714285714 0.450457875457875

"882" "96" 396 1 0 "1" 0 1 0 "TestProcTI" 0 0 0 0 0.532872636529417 0.380952380952381 0.117124542124542 0.714285714285714 0.450457875457875

"883" "96" 397 1 1 "8" 0 1 1 "TestProcTI" 0 0 0 0 0.532872636529417 0.910714285714286 0.855171367910221 0.93452380952381 0.878980891719745

"884" "96" 398 1 1 "8" 0 1 1 "TestProcTI" 0 0 0 0 0.532872636529417 0.910714285714286 0.855171367910221 0.93452380952381 0.878980891719745

"885" "96" 399 1 0 "3" 0 1 0 "TestProcTI" 0 0 0 0 0.532872636529417 0.880952380952381 0.392738883632923 0.910714285714286 0.422500788394828

"886" "96" 400 1 0 "1" 0 1 0 "TestProcTI" 0 0 0 0 0.532872636529417 0.380952380952381 0.117124542124542 0.714285714285714 0.450457875457875

"887" "96" 402 1 1 "8" 0 1 1 "TestProcTI" 0 0 0 0 0.532872636529417 0.910714285714286 0.855171367910221 0.93452380952381 0.878980891719745

"888" "96" 403 1 1 "3" 0 1 1 "TestProcTI" 0 0 0 0 0.532872636529417 0.880952380952381 0.392738883632923 0.910714285714286 0.422500788394828

"889" "96" 404 0 0 "1" 1 0 0 "TestProcTI" 0 0 0 1 0.532872636529417 0.380952380952381 0.117124542124542 0.714285714285714 0.450457875457875

"890" "96" 405 1 1 "8" 0 1 1 "TestProcTI" 0 0 0 0 0.532872636529417 0.910714285714286 0.855171367910221 0.93452380952381 0.878980891719745

"891" "96" 406 1 1 "3" 0 1 1 "TestProcTI" 0 0 0 0 0.532872636529417 0.880952380952381 0.392738883632923 0.910714285714286 0.422500788394828

"892" "96" 407 1 1 "1" 0 1 1 "TestProcTI" 0 0 0 0 0.532872636529417 0.380952380952381 0.117124542124542 0.714285714285714 0.450457875457875

"893" "96" 408 1 1 "8" 0 1 1 "TestProcTI" 0 0 0 0 0.532872636529417 0.910714285714286 0.855171367910221 0.93452380952381 0.878980891719745

"894" "96" 409 1 0 "3" 0 1 0 "TestProcTI" 0 0 0 0 0.532872636529417 0.880952380952381 0.392738883632923 0.910714285714286 0.422500788394828

"895" "96" 411 1 0 "1" 0 1 0 "TestProcTI" 0 0 0 0 0.532872636529417 0.380952380952381 0.117124542124542 0.714285714285714 0.450457875457875

"896" "96" 412 0 0 "1" 0 0 0 "TestProcTI" 0 0 0 0 0.532872636529417 0.380952380952381 0.117124542124542 0.714285714285714 0.450457875457875

"897" "96" 413 1 0 "8" 0 1 0 "TestProcTI" 0 0 0 0 0.532872636529417 0.910714285714286 0.855171367910221 0.93452380952381 0.878980891719745

"898" "96" 414 1 0 "3" 0 1 0 "TestProcTI" 0 0 0 0 0.532872636529417 0.880952380952381 0.392738883632923 0.910714285714286 0.422500788394828

"899" "96" 415 1 1 "8" 0 1 1 "TestProcTI" 0 0 0 0 0.532872636529417 0.910714285714286 0.855171367910221 0.93452380952381 0.878980891719745

"900" "96" 416 1 0 "3" 0 1 0 "TestProcTI" 0 0 0 0 0.532872636529417 0.880952380952381 0.392738883632923 0.910714285714286 0.422500788394828

"901" "96" 418 1 0 "3" 0 1 0 "TestProcTI" 0 0 0 0 0.532872636529417 0.880952380952381 0.392738883632923 0.910714285714286 0.422500788394828

"902" "96" 419 1 1 "1" 0 1 1 "TestProcTI" 0 0 0 0 0.532872636529417 0.380952380952381 0.117124542124542 0.714285714285714 0.450457875457875

"903" "96" 421 0 0 "1" 1 0 0 "TestProcTI" 0 0 0 1 0.532872636529417 0.380952380952381 0.117124542124542 0.714285714285714 0.450457875457875

"904" "96" 422 1 0 "1" 0 1 0 "TestProcTI" 0 0 0 0 0.532872636529417 0.380952380952381 0.117124542124542 0.714285714285714 0.450457875457875

"905" "96" 423 1 0 "3" 0 1 0 "TestProcTI" 0 0 0 0 0.532872636529417 0.880952380952381 0.392738883632923 0.910714285714286 0.422500788394828

"906" "96" 424 1 0 "3" 0 1 0 "TestProcTI" 0 0 0 0 0.532872636529417 0.880952380952381 0.392738883632923 0.910714285714286 0.422500788394828

"907" "96" 425 1 0 "3" 0 1 0 "TestProcTI" 0 0 0 0 0.532872636529417 0.880952380952381 0.392738883632923 0.910714285714286 0.422500788394828

"908" "96" 426 1 1 "3" 0 1 1 "TestProcTI" 0 0 0 0 0.532872636529417 0.880952380952381 0.392738883632923 0.910714285714286 0.422500788394828

"909" "96" 427 0 0 "1" 1 0 0 "TestProcTI" 0 0 0 1 0.532872636529417 0.380952380952381 0.117124542124542 0.714285714285714 0.450457875457875

"910" "96" 428 0 0 "1" 0 0 0 "TestProcTI" 0 0 0 0 0.532872636529417 0.380952380952381 0.117124542124542 0.714285714285714 0.450457875457875

"911" "96" 429 1 1 "3" 0 1 1 "TestProcTI" 0 0 0 0 0.532872636529417 0.880952380952381 0.392738883632923 0.910714285714286 0.422500788394828

"912" "96" 430 1 0 "1" 0 1 0 "TestProcTI" 0 0 0 0 0.532872636529417 0.380952380952381 0.117124542124542 0.714285714285714 0.450457875457875

"913" "96" 431 1 1 "1" 0 1 1 "TestProcTI" 0 0 0 0 0.532872636529417 0.380952380952381 0.117124542124542 0.714285714285714 0.450457875457875

"914" "96" 432 0 0 "1" 0 0 0 "TestProcTI" 0 0 0 0 0.532872636529417 0.380952380952381 0.117124542124542 0.714285714285714 0.450457875457875

"915" "96" 433 1 0 "1" 0 1 0 "TestProcTI" 0 0 0 0 0.532872636529417 0.380952380952381 0.117124542124542 0.714285714285714 0.450457875457875

"916" "96" 434 0 1 "1" 0 0 0 "TestProcTI" 0 0 1 0 0.532872636529417 0.380952380952381 0.117124542124542 0.714285714285714 0.450457875457875

"917" "96" 435 1 1 "8" 0 1 1 "TestProcTI" 0 0 0 0 0.532872636529417 0.910714285714286 0.855171367910221 0.93452380952381 0.878980891719745

"918" "96" 436 1 1 "8" 0 1 1 "TestProcTI" 0 0 0 0 0.532872636529417 0.910714285714286 0.855171367910221 0.93452380952381 0.878980891719745

"919" "96" 437 1 0 "3" 0 1 0 "TestProcTI" 0 0 0 0 0.532872636529417 0.880952380952381 0.392738883632923 0.910714285714286 0.422500788394828

"920" "96" 438 1 0 "3" 0 1 0 "TestProcTI" 0 0 0 0 0.532872636529417 0.880952380952381 0.392738883632923 0.910714285714286 0.422500788394828

"921" "96" 439 1 0 "1" 0 1 0 "TestProcTI" 0 0 0 0 0.532872636529417 0.380952380952381 0.117124542124542 0.714285714285714 0.450457875457875

"922" "96" 440 1 1 "8" 0 1 1 "TestProcTI" 0 0 0 0 0.532872636529417 0.910714285714286 0.855171367910221 0.93452380952381 0.878980891719745

"923" "96" 441 0 1 "1" 0 0 0 "TestProcTI" 0 0 1 0 0.532872636529417 0.380952380952381 0.117124542124542 0.714285714285714 0.450457875457875

"924" "96" 442 1 1 "8" 0 1 1 "TestProcTI" 0 0 0 0 0.532872636529417 0.910714285714286 0.855171367910221 0.93452380952381 0.878980891719745

"925" "96" 443 1 0 "8" 0 1 0 "TestProcTI" 0 0 0 0 0.532872636529417 0.910714285714286 0.855171367910221 0.93452380952381 0.878980891719745

"926" "96" 444 1 1 "3" 0 1 1 "TestProcTI" 0 0 0 0 0.532872636529417 0.880952380952381 0.392738883632923 0.910714285714286 0.422500788394828

"927" "96" 445 1 1 "8" 0 1 1 "TestProcTI" 0 0 0 0 0.532872636529417 0.910714285714286 0.855171367910221 0.93452380952381 0.878980891719745

"928" "96" 446 1 0 "3" 0 1 0 "TestProcTI" 0 0 0 0 0.532872636529417 0.880952380952381 0.392738883632923 0.910714285714286 0.422500788394828

"929" "96" 447 0 0 "1" 0 0 0 "TestProcTI" 0 0 0 0 0.532872636529417 0.380952380952381 0.117124542124542 0.714285714285714 0.450457875457875

"930" "96" 448 1 1 "3" 0 1 1 "TestProcTI" 0 0 0 0 0.532872636529417 0.880952380952381 0.392738883632923 0.910714285714286 0.422500788394828

"931" "96" 449 1 1 "8" 0 1 1 "TestProcTI" 0 0 0 0 0.532872636529417 0.910714285714286 0.855171367910221 0.93452380952381 0.878980891719745

"932" "96" 450 1 0 "3" 0 1 0 "TestProcTI" 0 0 0 0 0.532872636529417 0.880952380952381 0.392738883632923 0.910714285714286 0.422500788394828

"933" "96" 451 1 1 "3" 0 1 1 "TestProcTI" 0 0 0 0 0.532872636529417 0.880952380952381 0.392738883632923 0.910714285714286 0.422500788394828

"934" "96" 452 1 0 "3" 0 1 0 "TestProcTI" 0 0 0 0 0.532872636529417 0.880952380952381 0.392738883632923 0.910714285714286 0.422500788394828

"935" "96" 453 1 1 "3" 0 1 1 "TestProcTI" 0 0 0 0 0.532872636529417 0.880952380952381 0.392738883632923 0.910714285714286 0.422500788394828

"936" "96" 454 1 0 "1" 0 1 0 "TestProcTI" 0 0 0 0 0.532872636529417 0.380952380952381 0.117124542124542 0.714285714285714 0.450457875457875

"937" "96" 456 1 0 "1" 0 1 0 "TestProcTI" 0 0 0 0 0.532872636529417 0.380952380952381 0.117124542124542 0.714285714285714 0.450457875457875

"938" "96" 457 0 0 "1" 0 0 0 "TestProcTI" 0 0 0 0 0.532872636529417 0.380952380952381 0.117124542124542 0.714285714285714 0.450457875457875

"939" "96" 458 1 1 "8" 0 1 1 "TestProcTI" 0 0 0 0 0.532872636529417 0.910714285714286 0.855171367910221 0.93452380952381 0.878980891719745

"940" "96" 459 1 1 "8" 0 1 1 "TestProcTI" 0 0 0 0 0.532872636529417 0.910714285714286 0.855171367910221 0.93452380952381 0.878980891719745

"941" "96" 460 1 0 "3" 0 1 0 "TestProcTI" 0 0 0 0 0.532872636529417 0.880952380952381 0.392738883632923 0.910714285714286 0.422500788394828

"942" "96" 461 1 0 "8" 0 1 0 "TestProcTI" 0 0 0 0 0.532872636529417 0.910714285714286 0.855171367910221 0.93452380952381 0.878980891719745

"943" "96" 462 1 0 "3" 0 1 0 "TestProcTI" 0 0 0 0 0.532872636529417 0.880952380952381 0.392738883632923 0.910714285714286 0.422500788394828

"944" "96" 463 0 0 "1" 1 0 0 "TestProcTI" 0 0 0 1 0.532872636529417 0.380952380952381 0.117124542124542 0.714285714285714 0.450457875457875

"945" "96" 464 1 1 "8" 0 1 1 "TestProcTI" 0 0 0 0 0.532872636529417 0.910714285714286 0.855171367910221 0.93452380952381 0.878980891719745

"946" "96" 465 1 0 "3" 0 1 0 "TestProcTI" 0 0 0 0 0.532872636529417 0.880952380952381 0.392738883632923 0.910714285714286 0.422500788394828

"947" "96" 466 1 1 "8" 0 1 1 "TestProcTI" 0 0 0 0 0.532872636529417 0.910714285714286 0.855171367910221 0.93452380952381 0.878980891719745

"948" "96" 467 0 0 "3" 0 0 0 "TestProcTI" 0 0 0 0 0.532872636529417 0.880952380952381 0.392738883632923 0.910714285714286 0.422500788394828

"949" "96" 468 0 0 "1" 0 0 0 "TestProcTI" 0 0 0 NA 0.532872636529417 0.380952380952381 0.117124542124542 0.714285714285714 0.450457875457875

"950" "96" 469 1 1 "8" 0 0 0 "TestProcTI" 1 0 0 0 0.532872636529417 0.910714285714286 0.855171367910221 0.93452380952381 0.878980891719745

"951" "96" 470 1 1 "1" 0 1 1 "TestProcTI" 0 0 0 0 0.532872636529417 0.380952380952381 0.117124542124542 0.714285714285714 0.450457875457875

"952" "96" 471 0 0 "1" 1 0 0 "TestProcTI" 0 0 0 1 0.532872636529417 0.380952380952381 0.117124542124542 0.714285714285714 0.450457875457875

"953" "96" 472 0 1 "8" 0 0 0 "TestProcTI" 0 0 1 0 0.532872636529417 0.910714285714286 0.855171367910221 0.93452380952381 0.878980891719745

"954" "96" 473 0 1 "1" 0 0 0 "TestProcTI" 0 0 1 0 0.532872636529417 0.380952380952381 0.117124542124542 0.714285714285714 0.450457875457875

"955" "96" 474 1 1 "3" 0 1 1 "TestProcTI" 0 0 0 0 0.532872636529417 0.880952380952381 0.392738883632923 0.910714285714286 0.422500788394828

"956" "96" 475 1 0 "8" 0 1 0 "TestProcTI" 0 0 0 0 0.532872636529417 0.910714285714286 0.855171367910221 0.93452380952381 0.878980891719745

"957" "96" 476 0 0 "1" 1 0 0 "TestProcTI" 0 0 0 1 0.532872636529417 0.380952380952381 0.117124542124542 0.714285714285714 0.450457875457875

"958" "96" 477 1 1 "8" 0 1 1 "TestProcTI" 0 0 0 0 0.532872636529417 0.910714285714286 0.855171367910221 0.93452380952381 0.878980891719745

"959" "96" 479 0 0 "1" 1 0 0 "TestProcTI" 0 0 0 1 0.532872636529417 0.380952380952381 0.117124542124542 0.714285714285714 0.450457875457875

"960" "96" 480 1 1 "8" 0 1 1 "TestProcTI" 0 0 0 0 0.532872636529417 0.910714285714286 0.855171367910221 0.93452380952381 0.878980891719745

"961" "96" 481 1 1 "8" 0 1 1 "TestProcTI" 0 0 0 0 0.532872636529417 0.910714285714286 0.855171367910221 0.93452380952381 0.878980891719745

"962" "96" 482 1 0 "8" 0 1 0 "TestProcTI" 0 0 0 0 0.532872636529417 0.910714285714286 0.855171367910221 0.93452380952381 0.878980891719745

"963" "96" 483 1 1 "8" 0 1 1 "TestProcTI" 0 0 0 0 0.532872636529417 0.910714285714286 0.855171367910221 0.93452380952381 0.878980891719745

"964" "96" 484 1 1 "8" 0 1 1 "TestProcTI" 0 0 0 0 0.532872636529417 0.910714285714286 0.855171367910221 0.93452380952381 0.878980891719745

"965" "96" 485 0 1 "1" 0 0 0 "TestProcTI" 0 0 1 0 0.532872636529417 0.380952380952381 0.117124542124542 0.714285714285714 0.450457875457875

"966" "96" 486 1 1 "3" 0 1 1 "TestProcTI" 0 0 0 0 0.532872636529417 0.880952380952381 0.392738883632923 0.910714285714286 0.422500788394828

"967" "96" 487 1 1 "8" 0 1 1 "TestProcTI" 0 0 0 0 0.532872636529417 0.910714285714286 0.855171367910221 0.93452380952381 0.878980891719745

"968" "96" 488 1 1 "8" 0 1 1 "TestProcTI" 0 0 0 0 0.532872636529417 0.910714285714286 0.855171367910221 0.93452380952381 0.878980891719745

"969" "96" 489 0 1 "8" 0 0 0 "TestProcTI" 0 0 1 0 0.532872636529417 0.910714285714286 0.855171367910221 0.93452380952381 0.878980891719745

"970" "96" 490 1 1 "8" 0 1 1 "TestProcTI" 0 0 0 0 0.532872636529417 0.910714285714286 0.855171367910221 0.93452380952381 0.878980891719745

"971" "96" 491 1 1 "8" 0 1 1 "TestProcTI" 0 0 0 0 0.532872636529417 0.910714285714286 0.855171367910221 0.93452380952381 0.878980891719745

"972" "96" 492 1 1 "8" 0 1 1 "TestProcTI" 0 0 0 0 0.532872636529417 0.910714285714286 0.855171367910221 0.93452380952381 0.878980891719745

"973" "96" 493 1 0 "3" 0 1 0 "TestProcTI" 0 0 0 0 0.532872636529417 0.880952380952381 0.392738883632923 0.910714285714286 0.422500788394828

"974" "96" 494 1 1 "8" 0 1 1 "TestProcTI" 0 0 0 0 0.532872636529417 0.910714285714286 0.855171367910221 0.93452380952381 0.878980891719745

"975" "96" 495 1 1 "8" 0 1 1 "TestProcTI" 0 0 0 0 0.532872636529417 0.910714285714286 0.855171367910221 0.93452380952381 0.878980891719745

"976" "96" 496 0 0 "1" 1 0 0 "TestProcTI" 0 0 0 1 0.532872636529417 0.380952380952381 0.117124542124542 0.714285714285714 0.450457875457875

"977" "96" 497 1 0 "8" 0 1 0 "TestProcTI" 0 0 0 0 0.532872636529417 0.910714285714286 0.855171367910221 0.93452380952381 0.878980891719745

"978" "96" 498 1 1 "8" 0 1 1 "TestProcTI" 0 0 0 0 0.532872636529417 0.910714285714286 0.855171367910221 0.93452380952381 0.878980891719745

"979" "96" 499 0 0 "1" 0 0 0 "TestProcTI" 0 0 0 0 0.532872636529417 0.380952380952381 0.117124542124542 0.714285714285714 0.450457875457875

"980" "96" 500 1 0 "1" 0 1 0 "TestProcTI" 0 0 0 0 0.532872636529417 0.380952380952381 0.117124542124542 0.714285714285714 0.450457875457875

"981" "96" 501 0 0 "1" 1 0 0 "TestProcTI" 0 0 0 1 0.532872636529417 0.380952380952381 0.117124542124542 0.714285714285714 0.450457875457875

"982" "96" 502 1 1 "3" 0 1 1 "TestProcTI" 0 0 0 0 0.532872636529417 0.880952380952381 0.392738883632923 0.910714285714286 0.422500788394828

"983" "96" 503 1 0 "3" 0 1 0 "TestProcTI" 0 0 0 0 0.532872636529417 0.880952380952381 0.392738883632923 0.910714285714286 0.422500788394828

"984" "96" 504 1 1 "8" 0 0 0 "TestProcTI" 1 0 0 0 0.532872636529417 0.910714285714286 0.855171367910221 0.93452380952381 0.878980891719745

"985" "96" 505 1 1 "8" 0 1 1 "TestProcTI" 0 0 0 0 0.532872636529417 0.910714285714286 0.855171367910221 0.93452380952381 0.878980891719745

"986" "96" 506 0 0 "1" 1 0 0 "TestProcTI" 0 0 0 1 0.532872636529417 0.380952380952381 0.117124542124542 0.714285714285714 0.450457875457875

"987" "96" 507 1 1 "1" 0 1 1 "TestProcTI" 0 0 0 0 0.532872636529417 0.380952380952381 0.117124542124542 0.714285714285714 0.450457875457875

"988" "96" 508 0 0 "1" 1 0 0 "TestProcTI" 0 0 0 1 0.532872636529417 0.380952380952381 0.117124542124542 0.714285714285714 0.450457875457875

"989" "96" 509 1 1 "3" 0 1 1 "TestProcTI" 0 0 0 0 0.532872636529417 0.880952380952381 0.392738883632923 0.910714285714286 0.422500788394828

"990" "96" 510 1 1 "8" 0 1 1 "TestProcTI" 0 0 0 0 0.532872636529417 0.910714285714286 0.855171367910221 0.93452380952381 0.878980891719745

"991" "96" 511 1 1 "1" 0 0 0 "TestProcTI" 1 0 0 0 0.532872636529417 0.380952380952381 0.117124542124542 0.714285714285714 0.450457875457875

"992" "96" 512 1 0 "3" 0 1 0 "TestProcTI" 0 0 0 0 0.532872636529417 0.880952380952381 0.392738883632923 0.910714285714286 0.422500788394828

"993" "96" 513 1 0 "8" 0 1 0 "TestProcTI" 0 0 0 0 0.532872636529417 0.910714285714286 0.855171367910221 0.93452380952381 0.878980891719745

"994" "96" 514 1 1 "3" 0 1 1 "TestProcTI" 0 0 0 0 0.532872636529417 0.880952380952381 0.392738883632923 0.910714285714286 0.422500788394828

"995" "96" 515 1 1 "8" 0 1 1 "TestProcTI" 0 0 0 0 0.532872636529417 0.910714285714286 0.855171367910221 0.93452380952381 0.878980891719745

"996" "96" 516 0 1 "3" 0 0 0 "TestProcTI" 0 0 1 0 0.532872636529417 0.880952380952381 0.392738883632923 0.910714285714286 0.422500788394828

"997" "96" 517 1 0 "3" 0 1 0 "TestProcTI" 0 0 0 0 0.532872636529417 0.880952380952381 0.392738883632923 0.910714285714286 0.422500788394828

"998" "96" 518 1 0 "1" 0 1 0 "TestProcTI" 0 0 0 0 0.532872636529417 0.380952380952381 0.117124542124542 0.714285714285714 0.450457875457875

"999" "96" 519 1 0 "1" 0 1 0 "TestProcTI" 0 0 0 0 0.532872636529417 0.380952380952381 0.117124542124542 0.714285714285714 0.450457875457875

"1000" "96" 520 1 1 "8" 0 1 1 "TestProcTI" 0 0 0 0 0.532872636529417 0.910714285714286 0.855171367910221 0.93452380952381 0.878980891719745

"1001" "96" 521 1 0 "3" 0 1 0 "TestProcTI" 0 0 0 0 0.532872636529417 0.880952380952381 0.392738883632923 0.910714285714286 0.422500788394828

"1002" "96" 522 0 0 "1" 0 0 0 "TestProcTI" 0 0 0 0 0.532872636529417 0.380952380952381 0.117124542124542 0.714285714285714 0.450457875457875

"1003" "96" 523 0 0 "1" 0 0 0 "TestProcTI" 0 0 0 0 0.532872636529417 0.380952380952381 0.117124542124542 0.714285714285714 0.450457875457875

"1004" "96" 524 0 0 "3" 1 0 0 "TestProcTI" 0 0 0 1 0.532872636529417 0.880952380952381 0.392738883632923 0.910714285714286 0.422500788394828

"1005" "96" 525 0 0 "1" 1 0 0 "TestProcTI" 0 0 0 1 0.532872636529417 0.380952380952381 0.117124542124542 0.714285714285714 0.450457875457875

"1006" "96" 526 1 1 "8" 0 1 1 "TestProcTI" 0 0 0 0 0.532872636529417 0.910714285714286 0.855171367910221 0.93452380952381 0.878980891719745

"1007" "96" 527 1 1 "8" 0 1 1 "TestProcTI" 0 0 0 0 0.532872636529417 0.910714285714286 0.855171367910221 0.93452380952381 0.878980891719745

"1008" "96" 528 1 0 "1" 0 1 0 "TestProcTI" 0 0 0 0 0.532872636529417 0.380952380952381 0.117124542124542 0.714285714285714 0.450457875457875

"1009" "95" 1 0 1 "1" 0 0 0 "TestProcTI" 0 0 1 0 0.301041666666667 0.488095238095238 0.38577694235589 0.636904761904762 0.534586466165413

"1010" "95" 2 1 1 "3" 0 1 1 "TestProcTI" 0 0 0 0 0.301041666666667 0.744047619047619 0.439468864468864 0.797619047619048 0.493040293040293

"1011" "95" 3 1 1 "3" 0 1 1 "TestProcTI" 0 0 0 0 0.301041666666667 0.744047619047619 0.439468864468864 0.797619047619048 0.493040293040293

"1012" "95" 4 0 1 "3" 0 0 1 "TestProcTI" 0 0 0 0 0.301041666666667 0.744047619047619 0.439468864468864 0.797619047619048 0.493040293040293

"1013" "95" 5 0 0 "1" 0 0 0 "TestProcTI" 0 0 0 0 0.301041666666667 0.488095238095238 0.38577694235589 0.636904761904762 0.534586466165413

"1014" "95" 6 1 0 "3" 0 1 0 "TestProcTI" 0 0 0 0 0.301041666666667 0.744047619047619 0.439468864468864 0.797619047619048 0.493040293040293

"1015" "95" 7 1 1 "8" 0 1 1 "TestProcTI" 0 0 0 0 0.301041666666667 0.845238095238095 0.66537629037629 0.857142857142857 0.677281052281052

"1016" "95" 8 1 1 "8" 0 1 1 "TestProcTI" 0 0 0 0 0.301041666666667 0.845238095238095 0.66537629037629 0.857142857142857 0.677281052281052

"1017" "95" 9 1 0 "3" 0 1 0 "TestProcTI" 0 0 0 0 0.301041666666667 0.744047619047619 0.439468864468864 0.797619047619048 0.493040293040293

"1018" "95" 10 1 1 "8" 0 1 1 "TestProcTI" 0 0 0 0 0.301041666666667 0.845238095238095 0.66537629037629 0.857142857142857 0.677281052281052

"1019" "95" 11 1 1 "3" 0 0 0 "TestProcTI" 1 0 0 0 0.301041666666667 0.744047619047619 0.439468864468864 0.797619047619048 0.493040293040293

"1020" "95" 12 1 1 "8" 0 1 1 "TestProcTI" 0 0 0 0 0.301041666666667 0.845238095238095 0.66537629037629 0.857142857142857 0.677281052281052

"1021" "95" 13 1 0 "3" 0 1 0 "TestProcTI" 0 0 0 0 0.301041666666667 0.744047619047619 0.439468864468864 0.797619047619048 0.493040293040293

"1022" "95" 14 0 0 "3" 1 0 0 "TestProcTI" 0 0 0 1 0.301041666666667 0.744047619047619 0.439468864468864 0.797619047619048 0.493040293040293

"1023" "95" 15 1 1 "8" 0 1 1 "TestProcTI" 0 0 0 0 0.301041666666667 0.845238095238095 0.66537629037629 0.857142857142857 0.677281052281052

"1024" "95" 16 1 1 "8" 0 1 1 "TestProcTI" 0 0 0 0 0.301041666666667 0.845238095238095 0.66537629037629 0.857142857142857 0.677281052281052

"1025" "95" 17 1 1 "3" 0 1 1 "TestProcTI" 0 0 0 0 0.301041666666667 0.744047619047619 0.439468864468864 0.797619047619048 0.493040293040293

"1026" "95" 18 0 1 "1" 0 0 1 "TestProcTI" 0 0 0 0 0.301041666666667 0.488095238095238 0.38577694235589 0.636904761904762 0.534586466165413

"1027" "95" 19 1 0 "3" 0 1 0 "TestProcTI" 0 0 0 0 0.301041666666667 0.744047619047619 0.439468864468864 0.797619047619048 0.493040293040293

"1028" "95" 20 0 1 "1" 0 0 1 "TestProcTI" 0 0 0 1 0.301041666666667 0.488095238095238 0.38577694235589 0.636904761904762 0.534586466165413

"1029" "95" 21 1 1 "1" 0 1 1 "TestProcTI" 0 0 0 0 0.301041666666667 0.488095238095238 0.38577694235589 0.636904761904762 0.534586466165413

"1030" "95" 22 1 0 "8" 0 1 0 "TestProcTI" 0 0 0 0 0.301041666666667 0.845238095238095 0.66537629037629 0.857142857142857 0.677281052281052

"1031" "95" 23 0 0 "1" 1 0 0 "TestProcTI" 0 0 0 1 0.301041666666667 0.488095238095238 0.38577694235589 0.636904761904762 0.534586466165413

"1032" "95" 24 0 1 "1" 0 0 0 "TestProcTI" 0 0 1 0 0.301041666666667 0.488095238095238 0.38577694235589 0.636904761904762 0.534586466165413

"1033" "95" 25 1 1 "8" 0 1 1 "TestProcTI" 0 0 0 0 0.301041666666667 0.845238095238095 0.66537629037629 0.857142857142857 0.677281052281052

"1034" "95" 26 0 1 "1" 0 0 0 "TestProcTI" 0 0 1 0 0.301041666666667 0.488095238095238 0.38577694235589 0.636904761904762 0.534586466165413

"1035" "95" 27 0 1 "8" 0 0 1 "TestProcTI" 0 0 0 0 0.301041666666667 0.845238095238095 0.66537629037629 0.857142857142857 0.677281052281052

"1036" "95" 28 1 1 "3" 0 1 1 "TestProcTI" 0 0 0 0 0.301041666666667 0.744047619047619 0.439468864468864 0.797619047619048 0.493040293040293

"1037" "95" 29 1 1 "8" 0 1 1 "TestProcTI" 0 0 0 0 0.301041666666667 0.845238095238095 0.66537629037629 0.857142857142857 0.677281052281052

"1038" "95" 30 1 1 "3" 0 1 1 "TestProcTI" 0 0 0 0 0.301041666666667 0.744047619047619 0.439468864468864 0.797619047619048 0.493040293040293

"1039" "95" 31 1 1 "1" 0 1 1 "TestProcTI" 0 0 0 0 0.301041666666667 0.488095238095238 0.38577694235589 0.636904761904762 0.534586466165413

"1040" "95" 32 1 0 "3" 0 1 0 "TestProcTI" 0 0 0 0 0.301041666666667 0.744047619047619 0.439468864468864 0.797619047619048 0.493040293040293

"1041" "95" 33 1 0 "8" 0 1 0 "TestProcTI" 0 0 0 0 0.301041666666667 0.845238095238095 0.66537629037629 0.857142857142857 0.677281052281052

"1042" "95" 34 0 1 "8" 0 0 0 "TestProcTI" 0 0 1 0 0.301041666666667 0.845238095238095 0.66537629037629 0.857142857142857 0.677281052281052

"1043" "95" 35 1 1 "8" 0 1 1 "TestProcTI" 0 0 0 0 0.301041666666667 0.845238095238095 0.66537629037629 0.857142857142857 0.677281052281052

"1044" "95" 36 0 1 "1" 0 0 1 "TestProcTI" 0 0 0 1 0.301041666666667 0.488095238095238 0.38577694235589 0.636904761904762 0.534586466165413

"1045" "95" 38 1 1 "8" 0 1 1 "TestProcTI" 0 0 0 0 0.301041666666667 0.845238095238095 0.66537629037629 0.857142857142857 0.677281052281052

"1046" "95" 39 0 1 "8" 0 0 1 "TestProcTI" 0 0 0 0 0.301041666666667 0.845238095238095 0.66537629037629 0.857142857142857 0.677281052281052

"1047" "95" 40 1 0 "1" 0 1 0 "TestProcTI" 0 0 0 0 0.301041666666667 0.488095238095238 0.38577694235589 0.636904761904762 0.534586466165413

"1048" "95" 41 1 0 "3" 0 1 0 "TestProcTI" 0 0 0 0 0.301041666666667 0.744047619047619 0.439468864468864 0.797619047619048 0.493040293040293

"1049" "95" 42 1 1 "3" 0 1 1 "TestProcTI" 0 0 0 0 0.301041666666667 0.744047619047619 0.439468864468864 0.797619047619048 0.493040293040293

"1050" "95" 43 1 1 "1" 0 1 1 "TestProcTI" 0 0 0 0 0.301041666666667 0.488095238095238 0.38577694235589 0.636904761904762 0.534586466165413

"1051" "95" 44 1 0 "1" 0 1 0 "TestProcTI" 0 0 0 0 0.301041666666667 0.488095238095238 0.38577694235589 0.636904761904762 0.534586466165413

"1052" "95" 45 1 0 "3" 0 1 0 "TestProcTI" 0 0 0 0 0.301041666666667 0.744047619047619 0.439468864468864 0.797619047619048 0.493040293040293

"1053" "95" 46 1 1 "3" 0 1 1 "TestProcTI" 0 0 0 0 0.301041666666667 0.744047619047619 0.439468864468864 0.797619047619048 0.493040293040293

"1054" "95" 47 0 1 "3" 0 0 0 "TestProcTI" 0 0 1 0 0.301041666666667 0.744047619047619 0.439468864468864 0.797619047619048 0.493040293040293

"1055" "95" 49 1 0 "3" 0 1 0 "TestProcTI" 0 0 0 0 0.301041666666667 0.744047619047619 0.439468864468864 0.797619047619048 0.493040293040293

"1056" "95" 50 1 1 "8" 0 1 1 "TestProcTI" 0 0 0 0 0.301041666666667 0.845238095238095 0.66537629037629 0.857142857142857 0.677281052281052

"1057" "95" 51 0 1 "3" 0 0 1 "TestProcTI" 0 0 0 0 0.301041666666667 0.744047619047619 0.439468864468864 0.797619047619048 0.493040293040293

"1058" "95" 52 0 1 "1" 0 0 0 "TestProcTI" 0 0 1 0 0.301041666666667 0.488095238095238 0.38577694235589 0.636904761904762 0.534586466165413

"1059" "95" 53 1 1 "8" 0 1 1 "TestProcTI" 0 0 0 0 0.301041666666667 0.845238095238095 0.66537629037629 0.857142857142857 0.677281052281052

"1060" "95" 54 0 1 "1" 0 0 0 "TestProcTI" 0 0 1 0 0.301041666666667 0.488095238095238 0.38577694235589 0.636904761904762 0.534586466165413

"1061" "95" 55 1 0 "8" 0 1 0 "TestProcTI" 0 0 0 0 0.301041666666667 0.845238095238095 0.66537629037629 0.857142857142857 0.677281052281052

"1062" "95" 56 1 1 "3" 0 1 1 "TestProcTI" 0 0 0 0 0.301041666666667 0.744047619047619 0.439468864468864 0.797619047619048 0.493040293040293

"1063" "95" 57 1 0 "8" 0 1 0 "TestProcTI" 0 0 0 0 0.301041666666667 0.845238095238095 0.66537629037629 0.857142857142857 0.677281052281052

"1064" "95" 58 1 1 "3" 0 1 1 "TestProcTI" 0 0 0 0 0.301041666666667 0.744047619047619 0.439468864468864 0.797619047619048 0.493040293040293

"1065" "95" 59 1 0 "8" 0 1 0 "TestProcTI" 0 0 0 0 0.301041666666667 0.845238095238095 0.66537629037629 0.857142857142857 0.677281052281052

"1066" "95" 60 1 1 "8" 0 1 1 "TestProcTI" 0 0 0 0 0.301041666666667 0.845238095238095 0.66537629037629 0.857142857142857 0.677281052281052

"1067" "95" 61 0 1 "3" 0 0 0 "TestProcTI" 0 0 1 0 0.301041666666667 0.744047619047619 0.439468864468864 0.797619047619048 0.493040293040293

"1068" "95" 62 0 0 "1" 0 0 0 "TestProcTI" 0 0 0 0 0.301041666666667 0.488095238095238 0.38577694235589 0.636904761904762 0.534586466165413

"1069" "95" 63 0 0 "8" 0 0 0 "TestProcTI" 0 0 0 1 0.301041666666667 0.845238095238095 0.66537629037629 0.857142857142857 0.677281052281052

"1070" "95" 64 1 0 "8" 0 1 0 "TestProcTI" 0 0 0 0 0.301041666666667 0.845238095238095 0.66537629037629 0.857142857142857 0.677281052281052

"1071" "95" 65 1 1 "3" 0 1 1 "TestProcTI" 0 0 0 0 0.301041666666667 0.744047619047619 0.439468864468864 0.797619047619048 0.493040293040293

"1072" "95" 66 0 1 "1" 0 0 1 "TestProcTI" 0 0 0 0 0.301041666666667 0.488095238095238 0.38577694235589 0.636904761904762 0.534586466165413

"1073" "95" 67 1 0 "8" 0 1 0 "TestProcTI" 0 0 0 0 0.301041666666667 0.845238095238095 0.66537629037629 0.857142857142857 0.677281052281052

"1074" "95" 68 1 1 "3" 0 1 1 "TestProcTI" 0 0 0 0 0.301041666666667 0.744047619047619 0.439468864468864 0.797619047619048 0.493040293040293

"1075" "95" 69 1 0 "1" 0 1 0 "TestProcTI" 0 0 0 0 0.301041666666667 0.488095238095238 0.38577694235589 0.636904761904762 0.534586466165413

"1076" "95" 70 1 1 "8" 0 1 1 "TestProcTI" 0 0 0 0 0.301041666666667 0.845238095238095 0.66537629037629 0.857142857142857 0.677281052281052

"1077" "95" 71 0 0 "3" 0 0 0 "TestProcTI" 0 0 0 0 0.301041666666667 0.744047619047619 0.439468864468864 0.797619047619048 0.493040293040293

"1078" "95" 72 1 1 "3" 0 1 1 "TestProcTI" 0 0 0 0 0.301041666666667 0.744047619047619 0.439468864468864 0.797619047619048 0.493040293040293

"1079" "95" 73 1 0 "8" 0 1 0 "TestProcTI" 0 0 0 0 0.301041666666667 0.845238095238095 0.66537629037629 0.857142857142857 0.677281052281052

"1080" "95" 74 1 1 "3" 0 0 0 "TestProcTI" 1 0 0 0 0.301041666666667 0.744047619047619 0.439468864468864 0.797619047619048 0.493040293040293

"1081" "95" 75 1 0 "8" 0 1 0 "TestProcTI" 0 0 0 0 0.301041666666667 0.845238095238095 0.66537629037629 0.857142857142857 0.677281052281052

"1082" "95" 76 1 0 "3" 0 1 0 "TestProcTI" 0 0 0 0 0.301041666666667 0.744047619047619 0.439468864468864 0.797619047619048 0.493040293040293

"1083" "95" 77 1 0 "3" 0 1 0 "TestProcTI" 0 0 0 0 0.301041666666667 0.744047619047619 0.439468864468864 0.797619047619048 0.493040293040293

"1084" "95" 78 1 1 "3" 0 1 1 "TestProcTI" 0 0 0 0 0.301041666666667 0.744047619047619 0.439468864468864 0.797619047619048 0.493040293040293

"1085" "95" 79 1 1 "3" 0 1 1 "TestProcTI" 0 0 0 0 0.301041666666667 0.744047619047619 0.439468864468864 0.797619047619048 0.493040293040293

"1086" "95" 80 1 1 "3" 0 1 1 "TestProcTI" 0 0 0 0 0.301041666666667 0.744047619047619 0.439468864468864 0.797619047619048 0.493040293040293

"1087" "95" 81 1 1 "1" 0 1 1 "TestProcTI" 0 0 0 0 0.301041666666667 0.488095238095238 0.38577694235589 0.636904761904762 0.534586466165413

"1088" "95" 82 1 1 "3" 0 1 1 "TestProcTI" 0 0 0 0 0.301041666666667 0.744047619047619 0.439468864468864 0.797619047619048 0.493040293040293

"1089" "95" 83 1 1 "8" 0 1 1 "TestProcTI" 0 0 0 0 0.301041666666667 0.845238095238095 0.66537629037629 0.857142857142857 0.677281052281052

"1090" "95" 84 0 1 "8" 0 0 1 "TestProcTI" 0 0 0 0 0.301041666666667 0.845238095238095 0.66537629037629 0.857142857142857 0.677281052281052

"1091" "95" 85 0 0 "1" 0 0 0 "TestProcTI" 0 0 0 0 0.301041666666667 0.488095238095238 0.38577694235589 0.636904761904762 0.534586466165413

"1092" "95" 86 0 1 "8" 0 0 1 "TestProcTI" 0 0 0 0 0.301041666666667 0.845238095238095 0.66537629037629 0.857142857142857 0.677281052281052

"1093" "95" 87 0 0 "3" 0 0 0 "TestProcTI" 0 0 0 0 0.301041666666667 0.744047619047619 0.439468864468864 0.797619047619048 0.493040293040293

"1094" "95" 88 0 1 "3" 0 0 1 "TestProcTI" 0 0 0 0 0.301041666666667 0.744047619047619 0.439468864468864 0.797619047619048 0.493040293040293

"1095" "95" 89 1 0 "3" 0 1 0 "TestProcTI" 0 0 0 0 0.301041666666667 0.744047619047619 0.439468864468864 0.797619047619048 0.493040293040293

"1096" "95" 91 1 1 "8" 0 1 1 "TestProcTI" 0 0 0 0 0.301041666666667 0.845238095238095 0.66537629037629 0.857142857142857 0.677281052281052

"1097" "95" 92 0 1 "1" 0 0 1 "TestProcTI" 0 0 0 1 0.301041666666667 0.488095238095238 0.38577694235589 0.636904761904762 0.534586466165413

"1098" "95" 93 0 0 "1" 1 0 0 "TestProcTI" 0 0 0 1 0.301041666666667 0.488095238095238 0.38577694235589 0.636904761904762 0.534586466165413

"1099" "95" 94 1 1 "8" 0 1 1 "TestProcTI" 0 0 0 0 0.301041666666667 0.845238095238095 0.66537629037629 0.857142857142857 0.677281052281052

"1100" "95" 95 1 1 "1" 0 0 0 "TestProcTI" 1 0 0 0 0.301041666666667 0.488095238095238 0.38577694235589 0.636904761904762 0.534586466165413

"1101" "95" 96 0 1 "3" 0 0 1 "TestProcTI" 0 0 0 0 0.301041666666667 0.744047619047619 0.439468864468864 0.797619047619048 0.493040293040293

"1102" "95" 97 1 0 "1" 0 1 0 "TestProcTI" 0 0 0 0 0.301041666666667 0.488095238095238 0.38577694235589 0.636904761904762 0.534586466165413

"1103" "95" 98 1 0 "8" 0 1 0 "TestProcTI" 0 0 0 0 0.301041666666667 0.845238095238095 0.66537629037629 0.857142857142857 0.677281052281052

"1104" "95" 99 1 0 "3" 0 1 0 "TestProcTI" 0 0 0 0 0.301041666666667 0.744047619047619 0.439468864468864 0.797619047619048 0.493040293040293

"1105" "95" 100 1 0 "1" 0 0 0 "TestProcTI" 0 1 0 0 0.301041666666667 0.488095238095238 0.38577694235589 0.636904761904762 0.534586466165413

"1106" "95" 101 1 1 "3" 0 1 1 "TestProcTI" 0 0 0 0 0.301041666666667 0.744047619047619 0.439468864468864 0.797619047619048 0.493040293040293

"1107" "95" 102 1 0 "8" 0 1 0 "TestProcTI" 0 0 0 0 0.301041666666667 0.845238095238095 0.66537629037629 0.857142857142857 0.677281052281052

"1108" "95" 103 1 1 "8" 0 1 1 "TestProcTI" 0 0 0 0 0.301041666666667 0.845238095238095 0.66537629037629 0.857142857142857 0.677281052281052

"1109" "95" 104 1 1 "1" 0 1 1 "TestProcTI" 0 0 0 0 0.301041666666667 0.488095238095238 0.38577694235589 0.636904761904762 0.534586466165413

"1110" "95" 105 0 1 "1" 0 0 1 "TestProcTI" 0 0 0 0 0.301041666666667 0.488095238095238 0.38577694235589 0.636904761904762 0.534586466165413

"1111" "95" 106 1 1 "3" 0 1 1 "TestProcTI" 0 0 0 0 0.301041666666667 0.744047619047619 0.439468864468864 0.797619047619048 0.493040293040293

"1112" "95" 107 1 1 "8" 0 1 1 "TestProcTI" 0 0 0 0 0.301041666666667 0.845238095238095 0.66537629037629 0.857142857142857 0.677281052281052

"1113" "95" 109 1 0 "3" 0 1 0 "TestProcTI" 0 0 0 0 0.301041666666667 0.744047619047619 0.439468864468864 0.797619047619048 0.493040293040293

"1114" "95" 110 1 1 "3" 0 1 1 "TestProcTI" 0 0 0 0 0.301041666666667 0.744047619047619 0.439468864468864 0.797619047619048 0.493040293040293

"1115" "95" 111 1 0 "3" 0 1 0 "TestProcTI" 0 0 0 0 0.301041666666667 0.744047619047619 0.439468864468864 0.797619047619048 0.493040293040293

"1116" "95" 112 1 0 "1" 0 1 0 "TestProcTI" 0 0 0 0 0.301041666666667 0.488095238095238 0.38577694235589 0.636904761904762 0.534586466165413

"1117" "95" 113 1 0 "3" 0 1 0 "TestProcTI" 0 0 0 0 0.301041666666667 0.744047619047619 0.439468864468864 0.797619047619048 0.493040293040293

"1118" "95" 114 1 0 "8" 0 1 0 "TestProcTI" 0 0 0 0 0.301041666666667 0.845238095238095 0.66537629037629 0.857142857142857 0.677281052281052

"1119" "95" 115 0 0 "1" 1 0 0 "TestProcTI" 0 0 0 1 0.301041666666667 0.488095238095238 0.38577694235589 0.636904761904762 0.534586466165413

"1120" "95" 116 1 0 "3" 0 0 0 "TestProcTI" 0 1 0 0 0.301041666666667 0.744047619047619 0.439468864468864 0.797619047619048 0.493040293040293

"1121" "95" 117 0 0 "1" 1 0 0 "TestProcTI" 0 0 0 1 0.301041666666667 0.488095238095238 0.38577694235589 0.636904761904762 0.534586466165413

"1122" "95" 118 1 1 "8" 0 1 1 "TestProcTI" 0 0 0 0 0.301041666666667 0.845238095238095 0.66537629037629 0.857142857142857 0.677281052281052

"1123" "95" 119 1 1 "3" 0 1 1 "TestProcTI" 0 0 0 0 0.301041666666667 0.744047619047619 0.439468864468864 0.797619047619048 0.493040293040293

"1124" "95" 120 0 0 "1" 1 0 0 "TestProcTI" 0 0 0 1 0.301041666666667 0.488095238095238 0.38577694235589 0.636904761904762 0.534586466165413

"1125" "95" 121 1 1 "8" 0 1 1 "TestProcTI" 0 0 0 0 0.301041666666667 0.845238095238095 0.66537629037629 0.857142857142857 0.677281052281052

"1126" "95" 122 1 0 "8" 0 1 0 "TestProcTI" 0 0 0 0 0.301041666666667 0.845238095238095 0.66537629037629 0.857142857142857 0.677281052281052

"1127" "95" 123 1 0 "3" 0 1 0 "TestProcTI" 0 0 0 0 0.301041666666667 0.744047619047619 0.439468864468864 0.797619047619048 0.493040293040293

"1128" "95" 124 1 1 "8" 0 1 1 "TestProcTI" 0 0 0 0 0.301041666666667 0.845238095238095 0.66537629037629 0.857142857142857 0.677281052281052

"1129" "95" 125 1 0 "3" 0 1 0 "TestProcTI" 0 0 0 0 0.301041666666667 0.744047619047619 0.439468864468864 0.797619047619048 0.493040293040293

"1130" "95" 126 1 1 "1" 0 0 0 "TestProcTI" 1 0 0 0 0.301041666666667 0.488095238095238 0.38577694235589 0.636904761904762 0.534586466165413

"1131" "95" 127 1 0 "1" 0 1 0 "TestProcTI" 0 0 0 0 0.301041666666667 0.488095238095238 0.38577694235589 0.636904761904762 0.534586466165413

"1132" "95" 128 1 0 "3" 0 1 0 "TestProcTI" 0 0 0 0 0.301041666666667 0.744047619047619 0.439468864468864 0.797619047619048 0.493040293040293

"1133" "95" 129 0 0 "1" 0 0 0 "TestProcTI" 0 0 0 0 0.301041666666667 0.488095238095238 0.38577694235589 0.636904761904762 0.534586466165413

"1134" "95" 130 1 1 "8" 0 1 1 "TestProcTI" 0 0 0 0 0.301041666666667 0.845238095238095 0.66537629037629 0.857142857142857 0.677281052281052

"1135" "95" 131 1 1 "3" 0 0 0 "TestProcTI" 1 0 0 0 0.301041666666667 0.744047619047619 0.439468864468864 0.797619047619048 0.493040293040293

"1136" "95" 133 1 0 "1" 0 0 0 "TestProcTI" 0 1 0 1 0.301041666666667 0.488095238095238 0.38577694235589 0.636904761904762 0.534586466165413

"1137" "95" 134 1 1 "8" 0 1 1 "TestProcTI" 0 0 0 0 0.301041666666667 0.845238095238095 0.66537629037629 0.857142857142857 0.677281052281052

"1138" "95" 135 1 0 "8" 0 1 0 "TestProcTI" 0 0 0 0 0.301041666666667 0.845238095238095 0.66537629037629 0.857142857142857 0.677281052281052

"1139" "95" 136 1 0 "3" 0 1 0 "TestProcTI" 0 0 0 0 0.301041666666667 0.744047619047619 0.439468864468864 0.797619047619048 0.493040293040293

"1140" "95" 137 1 0 "3" 0 1 0 "TestProcTI" 0 0 0 0 0.301041666666667 0.744047619047619 0.439468864468864 0.797619047619048 0.493040293040293

"1141" "95" 138 0 1 "1" 0 0 1 "TestProcTI" 0 0 0 1 0.301041666666667 0.488095238095238 0.38577694235589 0.636904761904762 0.534586466165413

"1142" "95" 139 1 1 "8" 0 1 1 "TestProcTI" 0 0 0 0 0.301041666666667 0.845238095238095 0.66537629037629 0.857142857142857 0.677281052281052

"1143" "95" 140 1 1 "3" 0 1 1 "TestProcTI" 0 0 0 0 0.301041666666667 0.744047619047619 0.439468864468864 0.797619047619048 0.493040293040293

"1144" "95" 141 1 0 "8" 0 1 0 "TestProcTI" 0 0 0 0 0.301041666666667 0.845238095238095 0.66537629037629 0.857142857142857 0.677281052281052

"1145" "95" 142 1 0 "3" 0 1 0 "TestProcTI" 0 0 0 0 0.301041666666667 0.744047619047619 0.439468864468864 0.797619047619048 0.493040293040293

"1146" "95" 143 0 0 "3" 1 0 0 "TestProcTI" 0 0 0 1 0.301041666666667 0.744047619047619 0.439468864468864 0.797619047619048 0.493040293040293

"1147" "95" 144 1 1 "8" 0 1 1 "TestProcTI" 0 0 0 0 0.301041666666667 0.845238095238095 0.66537629037629 0.857142857142857 0.677281052281052

"1148" "95" 145 1 0 "8" 0 1 0 "TestProcTI" 0 0 0 0 0.301041666666667 0.845238095238095 0.66537629037629 0.857142857142857 0.677281052281052

"1149" "95" 146 1 1 "1" 0 1 1 "TestProcTI" 0 0 0 0 0.301041666666667 0.488095238095238 0.38577694235589 0.636904761904762 0.534586466165413

"1150" "95" 147 1 0 "8" 0 1 0 "TestProcTI" 0 0 0 0 0.301041666666667 0.845238095238095 0.66537629037629 0.857142857142857 0.677281052281052

"1151" "95" 149 1 1 "8" 0 1 1 "TestProcTI" 0 0 0 0 0.301041666666667 0.845238095238095 0.66537629037629 0.857142857142857 0.677281052281052

"1152" "95" 150 1 1 "3" 0 1 1 "TestProcTI" 0 0 0 0 0.301041666666667 0.744047619047619 0.439468864468864 0.797619047619048 0.493040293040293

"1153" "95" 152 1 1 "1" 0 0 0 "TestProcTI" 1 0 0 0 0.301041666666667 0.488095238095238 0.38577694235589 0.636904761904762 0.534586466165413

"1154" "95" 153 1 0 "1" 0 1 0 "TestProcTI" 0 0 0 0 0.301041666666667 0.488095238095238 0.38577694235589 0.636904761904762 0.534586466165413

"1155" "95" 154 1 1 "3" 0 1 1 "TestProcTI" 0 0 0 0 0.301041666666667 0.744047619047619 0.439468864468864 0.797619047619048 0.493040293040293

"1156" "95" 155 0 0 "3" 0 0 0 "TestProcTI" 0 0 0 0 0.301041666666667 0.744047619047619 0.439468864468864 0.797619047619048 0.493040293040293

"1157" "95" 156 1 1 "3" 0 1 1 "TestProcTI" 0 0 0 0 0.301041666666667 0.744047619047619 0.439468864468864 0.797619047619048 0.493040293040293

"1158" "95" 157 1 0 "8" 0 1 0 "TestProcTI" 0 0 0 0 0.301041666666667 0.845238095238095 0.66537629037629 0.857142857142857 0.677281052281052

"1159" "95" 158 0 1 "1" 0 0 0 "TestProcTI" 0 0 1 0 0.301041666666667 0.488095238095238 0.38577694235589 0.636904761904762 0.534586466165413

"1160" "95" 159 1 0 "1" 0 1 0 "TestProcTI" 0 0 0 0 0.301041666666667 0.488095238095238 0.38577694235589 0.636904761904762 0.534586466165413

"1161" "95" 160 1 1 "8" 0 1 1 "TestProcTI" 0 0 0 0 0.301041666666667 0.845238095238095 0.66537629037629 0.857142857142857 0.677281052281052

"1162" "95" 161 1 0 "8" 0 1 0 "TestProcTI" 0 0 0 0 0.301041666666667 0.845238095238095 0.66537629037629 0.857142857142857 0.677281052281052

"1163" "95" 162 1 1 "8" 0 1 1 "TestProcTI" 0 0 0 0 0.301041666666667 0.845238095238095 0.66537629037629 0.857142857142857 0.677281052281052

"1164" "95" 163 1 0 "3" 0 1 0 "TestProcTI" 0 0 0 0 0.301041666666667 0.744047619047619 0.439468864468864 0.797619047619048 0.493040293040293

"1165" "95" 164 1 0 "1" 0 1 0 "TestProcTI" 0 0 0 0 0.301041666666667 0.488095238095238 0.38577694235589 0.636904761904762 0.534586466165413

"1166" "95" 165 1 0 "3" 0 1 0 "TestProcTI" 0 0 0 0 0.301041666666667 0.744047619047619 0.439468864468864 0.797619047619048 0.493040293040293

"1167" "95" 166 1 1 "1" 0 1 1 "TestProcTI" 0 0 0 0 0.301041666666667 0.488095238095238 0.38577694235589 0.636904761904762 0.534586466165413

"1168" "95" 167 0 0 "8" 0 0 0 "TestProcTI" 0 0 0 0 0.301041666666667 0.845238095238095 0.66537629037629 0.857142857142857 0.677281052281052

"1169" "95" 168 1 1 "8" 0 1 1 "TestProcTI" 0 0 0 0 0.301041666666667 0.845238095238095 0.66537629037629 0.857142857142857 0.677281052281052

"1170" "95" 169 1 1 "3" 0 1 1 "TestProcTI" 0 0 0 0 0.301041666666667 0.744047619047619 0.439468864468864 0.797619047619048 0.493040293040293

"1171" "95" 170 1 1 "8" 0 1 1 "TestProcTI" 0 0 0 0 0.301041666666667 0.845238095238095 0.66537629037629 0.857142857142857 0.677281052281052

"1172" "95" 171 1 1 "8" 0 0 0 "TestProcTI" 1 0 0 0 0.301041666666667 0.845238095238095 0.66537629037629 0.857142857142857 0.677281052281052

"1173" "95" 172 1 0 "3" 0 0 0 "TestProcTI" 0 1 0 0 0.301041666666667 0.744047619047619 0.439468864468864 0.797619047619048 0.493040293040293

"1174" "95" 173 1 0 "3" 0 1 0 "TestProcTI" 0 0 0 0 0.301041666666667 0.744047619047619 0.439468864468864 0.797619047619048 0.493040293040293

"1175" "95" 174 1 0 "1" 0 1 0 "TestProcTI" 0 0 0 0 0.301041666666667 0.488095238095238 0.38577694235589 0.636904761904762 0.534586466165413

"1176" "95" 175 1 0 "8" 0 1 0 "TestProcTI" 0 0 0 0 0.301041666666667 0.845238095238095 0.66537629037629 0.857142857142857 0.677281052281052

"1177" "95" 176 1 0 "8" 0 0 0 "TestProcTI" 0 1 0 1 0.301041666666667 0.845238095238095 0.66537629037629 0.857142857142857 0.677281052281052

"1178" "95" 177 1 1 "1" 0 0 0 "TestProcTI" 1 0 0 0 0.301041666666667 0.488095238095238 0.38577694235589 0.636904761904762 0.534586466165413

"1179" "95" 178 0 0 "1" 0 0 0 "TestProcTI" 0 0 0 0 0.301041666666667 0.488095238095238 0.38577694235589 0.636904761904762 0.534586466165413

"1180" "95" 179 1 1 "3" 0 1 1 "TestProcTI" 0 0 0 0 0.301041666666667 0.744047619047619 0.439468864468864 0.797619047619048 0.493040293040293

"1181" "95" 180 1 1 "8" 0 1 1 "TestProcTI" 0 0 0 0 0.301041666666667 0.845238095238095 0.66537629037629 0.857142857142857 0.677281052281052

"1182" "95" 181 1 0 "1" 0 0 0 "TestProcTI" 0 1 0 0 0.301041666666667 0.488095238095238 0.38577694235589 0.636904761904762 0.534586466165413

"1183" "95" 182 0 1 "1" 0 0 1 "TestProcTI" 0 0 0 0 0.301041666666667 0.488095238095238 0.38577694235589 0.636904761904762 0.534586466165413

"1184" "95" 183 1 0 "3" 0 1 0 "TestProcTI" 0 0 0 0 0.301041666666667 0.744047619047619 0.439468864468864 0.797619047619048 0.493040293040293

"1185" "95" 184 1 1 "3" 0 1 1 "TestProcTI" 0 0 0 0 0.301041666666667 0.744047619047619 0.439468864468864 0.797619047619048 0.493040293040293

"1186" "95" 185 1 1 "8" 0 1 1 "TestProcTI" 0 0 0 0 0.301041666666667 0.845238095238095 0.66537629037629 0.857142857142857 0.677281052281052

"1187" "95" 186 0 1 "3" 0 0 1 "TestProcTI" 0 0 0 0 0.301041666666667 0.744047619047619 0.439468864468864 0.797619047619048 0.493040293040293

"1188" "95" 187 0 0 "8" 0 0 0 "TestProcTI" 0 0 0 0 0.301041666666667 0.845238095238095 0.66537629037629 0.857142857142857 0.677281052281052

"1189" "95" 188 0 0 "1" 0 0 0 "TestProcTI" 0 0 0 0 0.301041666666667 0.488095238095238 0.38577694235589 0.636904761904762 0.534586466165413

"1190" "95" 189 0 0 "1" 1 0 0 "TestProcTI" 0 0 0 1 0.301041666666667 0.488095238095238 0.38577694235589 0.636904761904762 0.534586466165413

"1191" "95" 190 0 0 "8" 0 0 0 "TestProcTI" 0 0 0 1 0.301041666666667 0.845238095238095 0.66537629037629 0.857142857142857 0.677281052281052

"1192" "95" 191 0 1 "3" 0 0 1 "TestProcTI" 0 0 0 0 0.301041666666667 0.744047619047619 0.439468864468864 0.797619047619048 0.493040293040293

"1193" "95" 192 1 1 "1" 0 1 1 "TestProcTI" 0 0 0 0 0.301041666666667 0.488095238095238 0.38577694235589 0.636904761904762 0.534586466165413

"1194" "95" 193 0 1 "1" 0 0 1 "TestProcTI" 0 0 0 0 0.301041666666667 0.488095238095238 0.38577694235589 0.636904761904762 0.534586466165413

"1195" "95" 194 0 1 "3" 0 0 0 "TestProcTI" 0 0 1 0 0.301041666666667 0.744047619047619 0.439468864468864 0.797619047619048 0.493040293040293

"1196" "95" 195 1 0 "8" 0 1 0 "TestProcTI" 0 0 0 0 0.301041666666667 0.845238095238095 0.66537629037629 0.857142857142857 0.677281052281052

"1197" "95" 196 1 1 "8" 0 1 1 "TestProcTI" 0 0 0 0 0.301041666666667 0.845238095238095 0.66537629037629 0.857142857142857 0.677281052281052

"1198" "95" 197 0 1 "8" 0 0 1 "TestProcTI" 0 0 0 0 0.301041666666667 0.845238095238095 0.66537629037629 0.857142857142857 0.677281052281052

"1199" "95" 198 0 1 "8" 0 0 1 "TestProcTI" 0 0 0 0 0.301041666666667 0.845238095238095 0.66537629037629 0.857142857142857 0.677281052281052

"1200" "95" 199 1 1 "3" 0 1 1 "TestProcTI" 0 0 0 0 0.301041666666667 0.744047619047619 0.439468864468864 0.797619047619048 0.493040293040293

"1201" "95" 200 1 0 "3" 0 1 0 "TestProcTI" 0 0 0 0 0.301041666666667 0.744047619047619 0.439468864468864 0.797619047619048 0.493040293040293

"1202" "95" 201 0 1 "1" 0 0 0 "TestProcTI" 0 0 1 0 0.301041666666667 0.488095238095238 0.38577694235589 0.636904761904762 0.534586466165413

"1203" "95" 202 0 0 "3" 0 0 0 "TestProcTI" 0 0 0 1 0.301041666666667 0.744047619047619 0.439468864468864 0.797619047619048 0.493040293040293

"1204" "95" 203 1 0 "1" 0 1 0 "TestProcTI" 0 0 0 0 0.301041666666667 0.488095238095238 0.38577694235589 0.636904761904762 0.534586466165413

"1205" "95" 204 0 1 "8" 0 0 1 "TestProcTI" 0 0 0 0 0.301041666666667 0.845238095238095 0.66537629037629 0.857142857142857 0.677281052281052

"1206" "95" 205 0 1 "8" 0 0 1 "TestProcTI" 0 0 1 0 0.301041666666667 0.845238095238095 0.66537629037629 0.857142857142857 0.677281052281052

"1207" "95" 206 1 1 "8" 0 1 1 "TestProcTI" 0 0 0 0 0.301041666666667 0.845238095238095 0.66537629037629 0.857142857142857 0.677281052281052

"1208" "95" 207 1 1 "8" 0 1 1 "TestProcTI" 0 0 0 0 0.301041666666667 0.845238095238095 0.66537629037629 0.857142857142857 0.677281052281052

"1209" "95" 208 1 1 "8" 0 1 1 "TestProcTI" 0 0 0 0 0.301041666666667 0.845238095238095 0.66537629037629 0.857142857142857 0.677281052281052

"1210" "95" 209 1 0 "1" 0 0 0 "TestProcTI" 0 1 0 0 0.301041666666667 0.488095238095238 0.38577694235589 0.636904761904762 0.534586466165413

"1211" "95" 210 1 1 "8" 0 1 1 "TestProcTI" 0 0 0 0 0.301041666666667 0.845238095238095 0.66537629037629 0.857142857142857 0.677281052281052

"1212" "95" 211 1 0 "1" 0 1 0 "TestProcTI" 0 0 0 0 0.301041666666667 0.488095238095238 0.38577694235589 0.636904761904762 0.534586466165413

"1213" "95" 212 1 0 "1" 0 1 0 "TestProcTI" 0 0 0 0 0.301041666666667 0.488095238095238 0.38577694235589 0.636904761904762 0.534586466165413

"1214" "95" 213 1 0 "1" 0 0 0 "TestProcTI" 0 1 0 0 0.301041666666667 0.488095238095238 0.38577694235589 0.636904761904762 0.534586466165413

"1215" "95" 214 0 1 "3" 0 0 1 "TestProcTI" 0 0 0 0 0.301041666666667 0.744047619047619 0.439468864468864 0.797619047619048 0.493040293040293

"1216" "95" 215 1 1 "1" 0 0 0 "TestProcTI" 1 0 0 0 0.301041666666667 0.488095238095238 0.38577694235589 0.636904761904762 0.534586466165413

"1217" "95" 216 1 1 "3" 0 1 1 "TestProcTI" 0 0 0 0 0.301041666666667 0.744047619047619 0.439468864468864 0.797619047619048 0.493040293040293

"1218" "95" 217 1 0 "1" 0 1 0 "TestProcTI" 0 0 0 0 0.301041666666667 0.488095238095238 0.38577694235589 0.636904761904762 0.534586466165413

"1219" "95" 218 1 1 "8" 0 1 1 "TestProcTI" 0 0 0 0 0.301041666666667 0.845238095238095 0.66537629037629 0.857142857142857 0.677281052281052

"1220" "95" 219 1 0 "8" 0 1 0 "TestProcTI" 0 0 0 0 0.301041666666667 0.845238095238095 0.66537629037629 0.857142857142857 0.677281052281052

"1221" "95" 220 1 1 "1" 0 0 0 "TestProcTI" 1 0 0 0 0.301041666666667 0.488095238095238 0.38577694235589 0.636904761904762 0.534586466165413

"1222" "95" 221 1 0 "3" 0 1 0 "TestProcTI" 0 0 0 0 0.301041666666667 0.744047619047619 0.439468864468864 0.797619047619048 0.493040293040293

"1223" "95" 222 1 0 "3" 0 1 0 "TestProcTI" 0 0 0 0 0.301041666666667 0.744047619047619 0.439468864468864 0.797619047619048 0.493040293040293

"1224" "95" 223 1 0 "1" 0 0 0 "TestProcTI" 0 1 0 0 0.301041666666667 0.488095238095238 0.38577694235589 0.636904761904762 0.534586466165413

"1225" "95" 224 0 1 "8" 0 0 1 "TestProcTI" 0 0 1 0 0.301041666666667 0.845238095238095 0.66537629037629 0.857142857142857 0.677281052281052

"1226" "95" 225 1 0 "3" 0 1 0 "TestProcTI" 0 0 0 0 0.301041666666667 0.744047619047619 0.439468864468864 0.797619047619048 0.493040293040293

"1227" "95" 226 1 1 "3" 0 1 1 "TestProcTI" 0 0 0 0 0.301041666666667 0.744047619047619 0.439468864468864 0.797619047619048 0.493040293040293

"1228" "95" 227 1 0 "3" 0 1 0 "TestProcTI" 0 0 0 0 0.301041666666667 0.744047619047619 0.439468864468864 0.797619047619048 0.493040293040293

"1229" "95" 228 1 0 "8" 0 1 0 "TestProcTI" 0 0 0 0 0.301041666666667 0.845238095238095 0.66537629037629 0.857142857142857 0.677281052281052

"1230" "95" 229 0 0 "3" 1 0 0 "TestProcTI" 0 0 0 1 0.301041666666667 0.744047619047619 0.439468864468864 0.797619047619048 0.493040293040293

"1231" "95" 230 1 0 "1" 0 1 0 "TestProcTI" 0 0 0 0 0.301041666666667 0.488095238095238 0.38577694235589 0.636904761904762 0.534586466165413

"1232" "95" 231 1 0 "1" 0 1 0 "TestProcTI" 0 0 0 0 0.301041666666667 0.488095238095238 0.38577694235589 0.636904761904762 0.534586466165413

"1233" "95" 232 1 1 "8" 0 1 1 "TestProcTI" 0 0 0 0 0.301041666666667 0.845238095238095 0.66537629037629 0.857142857142857 0.677281052281052

"1234" "95" 233 1 0 "1" 0 0 0 "TestProcTI" 0 1 0 0 0.301041666666667 0.488095238095238 0.38577694235589 0.636904761904762 0.534586466165413

"1235" "95" 234 1 0 "8" 0 1 0 "TestProcTI" 0 0 0 0 0.301041666666667 0.845238095238095 0.66537629037629 0.857142857142857 0.677281052281052

"1236" "95" 235 0 0 "3" 1 0 0 "TestProcTI" 0 0 0 1 0.301041666666667 0.744047619047619 0.439468864468864 0.797619047619048 0.493040293040293

"1237" "95" 236 1 1 "1" 0 1 1 "TestProcTI" 0 0 0 0 0.301041666666667 0.488095238095238 0.38577694235589 0.636904761904762 0.534586466165413

"1238" "95" 237 1 1 "1" 0 0 0 "TestProcTI" 1 0 0 0 0.301041666666667 0.488095238095238 0.38577694235589 0.636904761904762 0.534586466165413

"1239" "95" 238 1 1 "8" 0 1 1 "TestProcTI" 0 0 0 0 0.301041666666667 0.845238095238095 0.66537629037629 0.857142857142857 0.677281052281052

"1240" "95" 239 1 1 "8" 0 1 1 "TestProcTI" 0 0 0 0 0.301041666666667 0.845238095238095 0.66537629037629 0.857142857142857 0.677281052281052

"1241" "95" 240 1 0 "1" 0 1 0 "TestProcTI" 0 0 0 0 0.301041666666667 0.488095238095238 0.38577694235589 0.636904761904762 0.534586466165413

"1242" "95" 241 1 0 "3" 0 1 0 "TestProcTI" 0 0 0 0 0.301041666666667 0.744047619047619 0.439468864468864 0.797619047619048 0.493040293040293

"1243" "95" 242 1 1 "8" 0 1 1 "TestProcTI" 0 0 0 0 0.301041666666667 0.845238095238095 0.66537629037629 0.857142857142857 0.677281052281052

"1244" "95" 243 1 1 "1" 0 1 1 "TestProcTI" 0 0 0 0 0.301041666666667 0.488095238095238 0.38577694235589 0.636904761904762 0.534586466165413

"1245" "95" 244 1 0 "3" 0 1 0 "TestProcTI" 0 0 0 0 0.301041666666667 0.744047619047619 0.439468864468864 0.797619047619048 0.493040293040293

"1246" "95" 245 1 1 "8" 0 1 1 "TestProcTI" 0 0 0 0 0.301041666666667 0.845238095238095 0.66537629037629 0.857142857142857 0.677281052281052

"1247" "95" 246 1 0 "1" 0 1 0 "TestProcTI" 0 0 0 0 0.301041666666667 0.488095238095238 0.38577694235589 0.636904761904762 0.534586466165413

"1248" "95" 247 1 1 "8" 0 1 1 "TestProcTI" 0 0 0 0 0.301041666666667 0.845238095238095 0.66537629037629 0.857142857142857 0.677281052281052

"1249" "95" 248 1 1 "3" 0 1 1 "TestProcTI" 0 0 0 0 0.301041666666667 0.744047619047619 0.439468864468864 0.797619047619048 0.493040293040293

"1250" "95" 249 1 1 "8" 0 1 1 "TestProcTI" 0 0 0 0 0.301041666666667 0.845238095238095 0.66537629037629 0.857142857142857 0.677281052281052

"1251" "95" 250 1 0 "1" 0 1 0 "TestProcTI" 0 0 0 0 0.301041666666667 0.488095238095238 0.38577694235589 0.636904761904762 0.534586466165413

"1252" "95" 251 0 0 "1" 0 0 0 "TestProcTI" 0 0 0 0 0.301041666666667 0.488095238095238 0.38577694235589 0.636904761904762 0.534586466165413

"1253" "95" 253 1 1 "8" 0 1 1 "TestProcTI" 0 0 0 0 0.301041666666667 0.845238095238095 0.66537629037629 0.857142857142857 0.677281052281052

"1254" "95" 254 1 0 "3" 0 1 0 "TestProcTI" 0 0 0 0 0.301041666666667 0.744047619047619 0.439468864468864 0.797619047619048 0.493040293040293

"1255" "95" 255 0 1 "3" 0 0 1 "TestProcTI" 0 0 0 0 0.301041666666667 0.744047619047619 0.439468864468864 0.797619047619048 0.493040293040293

"1256" "95" 256 0 1 "1" 0 0 1 "TestProcTI" 0 0 0 1 0.301041666666667 0.488095238095238 0.38577694235589 0.636904761904762 0.534586466165413

"1257" "95" 257 1 1 "3" 0 1 1 "TestProcTI" 0 0 0 0 0.301041666666667 0.744047619047619 0.439468864468864 0.797619047619048 0.493040293040293

"1258" "95" 258 1 1 "8" 0 1 1 "TestProcTI" 0 0 0 0 0.301041666666667 0.845238095238095 0.66537629037629 0.857142857142857 0.677281052281052

"1259" "95" 259 1 1 "1" 0 1 1 "TestProcTI" 0 0 0 0 0.301041666666667 0.488095238095238 0.38577694235589 0.636904761904762 0.534586466165413

"1260" "95" 260 1 1 "1" 0 1 1 "TestProcTI" 0 0 0 0 0.301041666666667 0.488095238095238 0.38577694235589 0.636904761904762 0.534586466165413

"1261" "95" 261 1 1 "8" 0 1 1 "TestProcTI" 0 0 0 0 0.301041666666667 0.845238095238095 0.66537629037629 0.857142857142857 0.677281052281052

"1262" "95" 262 1 0 "1" 0 1 0 "TestProcTI" 0 0 0 0 0.301041666666667 0.488095238095238 0.38577694235589 0.636904761904762 0.534586466165413

"1263" "95" 263 1 1 "8" 0 1 1 "TestProcTI" 0 0 0 0 0.301041666666667 0.845238095238095 0.66537629037629 0.857142857142857 0.677281052281052

"1264" "95" 264 0 0 "1" 0 0 0 "TestProcTI" 0 0 0 0 0.301041666666667 0.488095238095238 0.38577694235589 0.636904761904762 0.534586466165413

"1265" "95" 265 1 0 "1" 0 1 0 "TestProcTI" 0 0 0 0 0.301041666666667 0.488095238095238 0.38577694235589 0.636904761904762 0.534586466165413

"1266" "95" 266 1 1 "8" 0 1 1 "TestProcTI" 0 0 0 0 0.301041666666667 0.845238095238095 0.66537629037629 0.857142857142857 0.677281052281052

"1267" "95" 267 0 0 "8" 0 0 0 "TestProcTI" 0 0 0 0 0.301041666666667 0.845238095238095 0.66537629037629 0.857142857142857 0.677281052281052

"1268" "95" 268 1 1 "3" 0 1 1 "TestProcTI" 0 0 0 0 0.301041666666667 0.744047619047619 0.439468864468864 0.797619047619048 0.493040293040293

"1269" "95" 269 1 1 "1" 0 1 1 "TestProcTI" 0 0 0 0 0.301041666666667 0.488095238095238 0.38577694235589 0.636904761904762 0.534586466165413

"1270" "95" 271 1 1 "3" 0 0 0 "TestProcTI" 1 0 0 0 0.301041666666667 0.744047619047619 0.439468864468864 0.797619047619048 0.493040293040293

"1271" "95" 273 1 0 "8" 0 1 0 "TestProcTI" 0 0 0 0 0.301041666666667 0.845238095238095 0.66537629037629 0.857142857142857 0.677281052281052

"1272" "95" 274 1 1 "8" 0 1 1 "TestProcTI" 0 0 0 0 0.301041666666667 0.845238095238095 0.66537629037629 0.857142857142857 0.677281052281052

"1273" "95" 275 1 1 "8" 0 1 1 "TestProcTI" 0 0 0 0 0.301041666666667 0.845238095238095 0.66537629037629 0.857142857142857 0.677281052281052

"1274" "95" 276 1 0 "3" 0 1 0 "TestProcTI" 0 0 0 0 0.301041666666667 0.744047619047619 0.439468864468864 0.797619047619048 0.493040293040293

"1275" "95" 277 0 0 "1" 1 0 0 "TestProcTI" 0 0 0 1 0.301041666666667 0.488095238095238 0.38577694235589 0.636904761904762 0.534586466165413

"1276" "95" 278 0 1 "8" 0 0 1 "TestProcTI" 0 0 0 0 0.301041666666667 0.845238095238095 0.66537629037629 0.857142857142857 0.677281052281052

"1277" "95" 279 0 0 "3" 0 0 0 "TestProcTI" 0 0 0 0 0.301041666666667 0.744047619047619 0.439468864468864 0.797619047619048 0.493040293040293

"1278" "95" 280 1 0 "8" 0 1 0 "TestProcTI" 0 0 0 0 0.301041666666667 0.845238095238095 0.66537629037629 0.857142857142857 0.677281052281052

"1279" "95" 281 1 0 "3" 0 1 0 "TestProcTI" 0 0 0 0 0.301041666666667 0.744047619047619 0.439468864468864 0.797619047619048 0.493040293040293

"1280" "95" 282 1 1 "8" 0 1 1 "TestProcTI" 0 0 0 0 0.301041666666667 0.845238095238095 0.66537629037629 0.857142857142857 0.677281052281052

"1281" "95" 283 1 1 "8" 0 1 1 "TestProcTI" 0 0 0 0 0.301041666666667 0.845238095238095 0.66537629037629 0.857142857142857 0.677281052281052

"1282" "95" 284 1 0 "1" 0 1 0 "TestProcTI" 0 0 0 0 0.301041666666667 0.488095238095238 0.38577694235589 0.636904761904762 0.534586466165413

"1283" "95" 285 1 0 "1" 0 1 0 "TestProcTI" 0 0 0 0 0.301041666666667 0.488095238095238 0.38577694235589 0.636904761904762 0.534586466165413

"1284" "95" 286 1 1 "1" 0 1 1 "TestProcTI" 0 0 0 0 0.301041666666667 0.488095238095238 0.38577694235589 0.636904761904762 0.534586466165413

"1285" "95" 287 0 1 "8" 0 0 1 "TestProcTI" 0 0 0 0 0.301041666666667 0.845238095238095 0.66537629037629 0.857142857142857 0.677281052281052

"1286" "95" 288 0 0 "1" 0 0 0 "TestProcTI" 0 0 0 0 0.301041666666667 0.488095238095238 0.38577694235589 0.636904761904762 0.534586466165413

"1287" "95" 289 1 1 "3" 0 1 1 "TestProcTI" 0 0 0 0 0.301041666666667 0.744047619047619 0.439468864468864 0.797619047619048 0.493040293040293

"1288" "95" 290 0 1 "8" 0 0 1 "TestProcTI" 0 0 0 1 0.301041666666667 0.845238095238095 0.66537629037629 0.857142857142857 0.677281052281052

"1289" "95" 291 1 0 "3" 0 1 0 "TestProcTI" 0 0 0 0 0.301041666666667 0.744047619047619 0.439468864468864 0.797619047619048 0.493040293040293

"1290" "95" 292 1 0 "3" 0 1 0 "TestProcTI" 0 0 0 0 0.301041666666667 0.744047619047619 0.439468864468864 0.797619047619048 0.493040293040293

"1291" "95" 293 1 1 "8" 0 1 1 "TestProcTI" 0 0 0 0 0.301041666666667 0.845238095238095 0.66537629037629 0.857142857142857 0.677281052281052

"1292" "95" 294 1 0 "3" 0 1 0 "TestProcTI" 0 0 0 0 0.301041666666667 0.744047619047619 0.439468864468864 0.797619047619048 0.493040293040293

"1293" "95" 295 0 1 "1" 0 0 0 "TestProcTI" 0 0 1 0 0.301041666666667 0.488095238095238 0.38577694235589 0.636904761904762 0.534586466165413

"1294" "95" 297 1 1 "1" 0 1 1 "TestProcTI" 0 0 0 0 0.301041666666667 0.488095238095238 0.38577694235589 0.636904761904762 0.534586466165413

"1295" "95" 298 1 0 "8" 0 1 0 "TestProcTI" 0 0 0 0 0.301041666666667 0.845238095238095 0.66537629037629 0.857142857142857 0.677281052281052

"1296" "95" 299 1 1 "1" 0 1 1 "TestProcTI" 0 0 0 0 0.301041666666667 0.488095238095238 0.38577694235589 0.636904761904762 0.534586466165413

"1297" "95" 300 1 0 "3" 0 1 0 "TestProcTI" 0 0 0 0 0.301041666666667 0.744047619047619 0.439468864468864 0.797619047619048 0.493040293040293

"1298" "95" 301 1 0 "8" 0 1 0 "TestProcTI" 0 0 0 0 0.301041666666667 0.845238095238095 0.66537629037629 0.857142857142857 0.677281052281052

"1299" "95" 302 1 1 "1" 0 1 1 "TestProcTI" 0 0 0 0 0.301041666666667 0.488095238095238 0.38577694235589 0.636904761904762 0.534586466165413

"1300" "95" 303 1 0 "3" 0 0 0 "TestProcTI" 0 1 0 1 0.301041666666667 0.744047619047619 0.439468864468864 0.797619047619048 0.493040293040293

"1301" "95" 304 1 0 "1" 0 1 0 "TestProcTI" 0 0 0 0 0.301041666666667 0.488095238095238 0.38577694235589 0.636904761904762 0.534586466165413

"1302" "95" 306 1 1 "1" 0 1 1 "TestProcTI" 0 0 0 0 0.301041666666667 0.488095238095238 0.38577694235589 0.636904761904762 0.534586466165413

"1303" "95" 307 1 1 "1" 0 0 0 "TestProcTI" 1 0 0 0 0.301041666666667 0.488095238095238 0.38577694235589 0.636904761904762 0.534586466165413

"1304" "95" 309 1 0 "8" 0 1 0 "TestProcTI" 0 0 0 0 0.301041666666667 0.845238095238095 0.66537629037629 0.857142857142857 0.677281052281052

"1305" "95" 310 1 1 "8" 0 1 1 "TestProcTI" 0 0 0 0 0.301041666666667 0.845238095238095 0.66537629037629 0.857142857142857 0.677281052281052

"1306" "95" 311 1 1 "1" 0 1 1 "TestProcTI" 0 0 0 0 0.301041666666667 0.488095238095238 0.38577694235589 0.636904761904762 0.534586466165413

"1307" "95" 312 1 0 "3" 0 1 0 "TestProcTI" 0 0 0 0 0.301041666666667 0.744047619047619 0.439468864468864 0.797619047619048 0.493040293040293

"1308" "95" 313 1 0 "8" 0 1 0 "TestProcTI" 0 0 0 0 0.301041666666667 0.845238095238095 0.66537629037629 0.857142857142857 0.677281052281052

"1309" "95" 314 0 1 "1" 0 0 1 "TestProcTI" 0 0 0 1 0.301041666666667 0.488095238095238 0.38577694235589 0.636904761904762 0.534586466165413

"1310" "95" 316 1 1 "3" 0 1 1 "TestProcTI" 0 0 0 0 0.301041666666667 0.744047619047619 0.439468864468864 0.797619047619048 0.493040293040293

"1311" "95" 317 0 0 "3" 0 0 0 "TestProcTI" 0 0 0 0 0.301041666666667 0.744047619047619 0.439468864468864 0.797619047619048 0.493040293040293

"1312" "95" 318 1 1 "8" 0 1 1 "TestProcTI" 0 0 0 0 0.301041666666667 0.845238095238095 0.66537629037629 0.857142857142857 0.677281052281052

"1313" "95" 319 1 1 "8" 0 1 1 "TestProcTI" 0 0 0 0 0.301041666666667 0.845238095238095 0.66537629037629 0.857142857142857 0.677281052281052

"1314" "95" 320 1 1 "8" 0 1 1 "TestProcTI" 0 0 0 0 0.301041666666667 0.845238095238095 0.66537629037629 0.857142857142857 0.677281052281052

"1315" "95" 321 1 0 "8" 0 1 0 "TestProcTI" 0 0 0 0 0.301041666666667 0.845238095238095 0.66537629037629 0.857142857142857 0.677281052281052

"1316" "95" 322 0 0 "1" 1 0 0 "TestProcTI" 0 0 0 1 0.301041666666667 0.488095238095238 0.38577694235589 0.636904761904762 0.534586466165413

"1317" "95" 323 1 1 "8" 0 1 1 "TestProcTI" 0 0 0 0 0.301041666666667 0.845238095238095 0.66537629037629 0.857142857142857 0.677281052281052

"1318" "95" 324 1 0 "1" 0 1 0 "TestProcTI" 0 0 0 0 0.301041666666667 0.488095238095238 0.38577694235589 0.636904761904762 0.534586466165413

"1319" "95" 325 0 0 "3" 0 0 0 "TestProcTI" 0 0 0 0 0.301041666666667 0.744047619047619 0.439468864468864 0.797619047619048 0.493040293040293

"1320" "95" 326 1 0 "1" 0 1 0 "TestProcTI" 0 0 0 0 0.301041666666667 0.488095238095238 0.38577694235589 0.636904761904762 0.534586466165413

"1321" "95" 327 0 1 "1" 0 0 1 "TestProcTI" 0 0 0 1 0.301041666666667 0.488095238095238 0.38577694235589 0.636904761904762 0.534586466165413

"1322" "95" 328 1 1 "3" 0 1 1 "TestProcTI" 0 0 0 0 0.301041666666667 0.744047619047619 0.439468864468864 0.797619047619048 0.493040293040293

"1323" "95" 329 1 1 "3" 0 1 1 "TestProcTI" 0 0 0 0 0.301041666666667 0.744047619047619 0.439468864468864 0.797619047619048 0.493040293040293

"1324" "95" 330 1 1 "1" 0 1 1 "TestProcTI" 0 0 0 0 0.301041666666667 0.488095238095238 0.38577694235589 0.636904761904762 0.534586466165413

"1325" "95" 331 0 1 "1" 0 0 0 "TestProcTI" 0 0 1 0 0.301041666666667 0.488095238095238 0.38577694235589 0.636904761904762 0.534586466165413

"1326" "95" 332 1 1 "1" 0 1 1 "TestProcTI" 0 0 0 0 0.301041666666667 0.488095238095238 0.38577694235589 0.636904761904762 0.534586466165413

"1327" "95" 333 1 1 "1" 0 1 1 "TestProcTI" 0 0 0 0 0.301041666666667 0.488095238095238 0.38577694235589 0.636904761904762 0.534586466165413

"1328" "95" 335 0 0 "8" 1 0 0 "TestProcTI" 0 0 0 1 0.301041666666667 0.845238095238095 0.66537629037629 0.857142857142857 0.677281052281052

"1329" "95" 336 0 1 "8" 0 0 1 "TestProcTI" 0 0 0 0 0.301041666666667 0.845238095238095 0.66537629037629 0.857142857142857 0.677281052281052

"1330" "95" 337 1 1 "8" 0 1 1 "TestProcTI" 0 0 0 0 0.301041666666667 0.845238095238095 0.66537629037629 0.857142857142857 0.677281052281052

"1331" "95" 338 0 0 "8" 0 0 0 "TestProcTI" 0 0 0 0 0.301041666666667 0.845238095238095 0.66537629037629 0.857142857142857 0.677281052281052

"1332" "95" 339 1 1 "8" 0 1 1 "TestProcTI" 0 0 0 0 0.301041666666667 0.845238095238095 0.66537629037629 0.857142857142857 0.677281052281052

"1333" "95" 340 0 0 "3" 0 0 0 "TestProcTI" 0 0 0 0 0.301041666666667 0.744047619047619 0.439468864468864 0.797619047619048 0.493040293040293

"1334" "95" 341 0 0 "1" 0 0 0 "TestProcTI" 0 0 0 0 0.301041666666667 0.488095238095238 0.38577694235589 0.636904761904762 0.534586466165413

"1335" "95" 342 0 1 "1" 0 0 1 "TestProcTI" 0 0 0 0 0.301041666666667 0.488095238095238 0.38577694235589 0.636904761904762 0.534586466165413

"1336" "95" 343 1 1 "8" 0 1 1 "TestProcTI" 0 0 0 0 0.301041666666667 0.845238095238095 0.66537629037629 0.857142857142857 0.677281052281052

"1337" "95" 344 0 0 "3" 0 0 0 "TestProcTI" 0 0 0 0 0.301041666666667 0.744047619047619 0.439468864468864 0.797619047619048 0.493040293040293

"1338" "95" 345 0 1 "3" 0 0 1 "TestProcTI" 0 0 1 0 0.301041666666667 0.744047619047619 0.439468864468864 0.797619047619048 0.493040293040293

"1339" "95" 346 1 1 "3" 0 1 1 "TestProcTI" 0 0 0 0 0.301041666666667 0.744047619047619 0.439468864468864 0.797619047619048 0.493040293040293

"1340" "95" 348 1 0 "8" 0 1 0 "TestProcTI" 0 0 0 0 0.301041666666667 0.845238095238095 0.66537629037629 0.857142857142857 0.677281052281052

"1341" "95" 349 1 0 "3" 0 1 0 "TestProcTI" 0 0 0 0 0.301041666666667 0.744047619047619 0.439468864468864 0.797619047619048 0.493040293040293

"1342" "95" 350 0 1 "1" 0 0 0 "TestProcTI" 0 0 1 0 0.301041666666667 0.488095238095238 0.38577694235589 0.636904761904762 0.534586466165413

"1343" "95" 351 0 0 "1" 1 0 0 "TestProcTI" 0 0 0 1 0.301041666666667 0.488095238095238 0.38577694235589 0.636904761904762 0.534586466165413

"1344" "95" 352 1 1 "8" 0 1 1 "TestProcTI" 0 0 0 0 0.301041666666667 0.845238095238095 0.66537629037629 0.857142857142857 0.677281052281052

"1345" "95" 353 1 0 "3" 0 1 0 "TestProcTI" 0 0 0 0 0.301041666666667 0.744047619047619 0.439468864468864 0.797619047619048 0.493040293040293

"1346" "95" 354 1 1 "8" 0 1 1 "TestProcTI" 0 0 0 0 0.301041666666667 0.845238095238095 0.66537629037629 0.857142857142857 0.677281052281052

"1347" "95" 355 1 1 "8" 0 1 1 "TestProcTI" 0 0 0 0 0.301041666666667 0.845238095238095 0.66537629037629 0.857142857142857 0.677281052281052

"1348" "95" 356 1 1 "3" 0 1 1 "TestProcTI" 0 0 0 0 0.301041666666667 0.744047619047619 0.439468864468864 0.797619047619048 0.493040293040293

"1349" "95" 357 0 0 "3" 0 0 0 "TestProcTI" 0 0 0 0 0.301041666666667 0.744047619047619 0.439468864468864 0.797619047619048 0.493040293040293

"1350" "95" 358 0 0 "8" 0 0 0 "TestProcTI" 0 0 0 1 0.301041666666667 0.845238095238095 0.66537629037629 0.857142857142857 0.677281052281052

"1351" "95" 359 1 0 "3" 0 1 0 "TestProcTI" 0 0 0 0 0.301041666666667 0.744047619047619 0.439468864468864 0.797619047619048 0.493040293040293

"1352" "95" 360 1 1 "1" 0 1 1 "TestProcTI" 0 0 0 0 0.301041666666667 0.488095238095238 0.38577694235589 0.636904761904762 0.534586466165413

"1353" "95" 361 0 0 "1" 0 0 0 "TestProcTI" 0 0 0 0 0.301041666666667 0.488095238095238 0.38577694235589 0.636904761904762 0.534586466165413

"1354" "95" 362 1 1 "3" 0 1 1 "TestProcTI" 0 0 0 0 0.301041666666667 0.744047619047619 0.439468864468864 0.797619047619048 0.493040293040293

"1355" "95" 363 0 0 "1" 0 0 0 "TestProcTI" 0 0 0 0 0.301041666666667 0.488095238095238 0.38577694235589 0.636904761904762 0.534586466165413

"1356" "95" 364 0 1 "1" 0 0 0 "TestProcTI" 0 0 1 0 0.301041666666667 0.488095238095238 0.38577694235589 0.636904761904762 0.534586466165413

"1357" "95" 365 1 0 "1" 0 1 0 "TestProcTI" 0 0 0 0 0.301041666666667 0.488095238095238 0.38577694235589 0.636904761904762 0.534586466165413

"1358" "95" 366 1 1 "8" 0 1 1 "TestProcTI" 0 0 0 0 0.301041666666667 0.845238095238095 0.66537629037629 0.857142857142857 0.677281052281052

"1359" "95" 367 1 1 "3" 0 1 1 "TestProcTI" 0 0 0 0 0.301041666666667 0.744047619047619 0.439468864468864 0.797619047619048 0.493040293040293

"1360" "95" 368 1 1 "3" 0 1 1 "TestProcTI" 0 0 0 0 0.301041666666667 0.744047619047619 0.439468864468864 0.797619047619048 0.493040293040293

"1361" "95" 369 1 0 "3" 0 1 0 "TestProcTI" 0 0 0 0 0.301041666666667 0.744047619047619 0.439468864468864 0.797619047619048 0.493040293040293

"1362" "95" 370 1 1 "3" 0 1 1 "TestProcTI" 0 0 0 0 0.301041666666667 0.744047619047619 0.439468864468864 0.797619047619048 0.493040293040293

"1363" "95" 371 0 1 "1" 0 0 1 "TestProcTI" 0 0 0 0 0.301041666666667 0.488095238095238 0.38577694235589 0.636904761904762 0.534586466165413

"1364" "95" 372 1 1 "3" 0 1 1 "TestProcTI" 0 0 0 0 0.301041666666667 0.744047619047619 0.439468864468864 0.797619047619048 0.493040293040293

"1365" "95" 373 1 1 "8" 0 1 1 "TestProcTI" 0 0 0 0 0.301041666666667 0.845238095238095 0.66537629037629 0.857142857142857 0.677281052281052

"1366" "95" 375 1 1 "8" 0 1 1 "TestProcTI" 0 0 0 0 0.301041666666667 0.845238095238095 0.66537629037629 0.857142857142857 0.677281052281052

"1367" "95" 376 1 1 "8" 0 1 1 "TestProcTI" 0 0 0 0 0.301041666666667 0.845238095238095 0.66537629037629 0.857142857142857 0.677281052281052

"1368" "95" 377 1 0 "8" 0 1 0 "TestProcTI" 0 0 0 0 0.301041666666667 0.845238095238095 0.66537629037629 0.857142857142857 0.677281052281052

"1369" "95" 379 1 0 "1" 0 1 0 "TestProcTI" 0 0 0 0 0.301041666666667 0.488095238095238 0.38577694235589 0.636904761904762 0.534586466165413

"1370" "95" 381 0 0 "1" 1 0 0 "TestProcTI" 0 0 0 1 0.301041666666667 0.488095238095238 0.38577694235589 0.636904761904762 0.534586466165413

"1371" "95" 382 0 0 "1" 1 0 0 "TestProcTI" 0 0 0 1 0.301041666666667 0.488095238095238 0.38577694235589 0.636904761904762 0.534586466165413

"1372" "95" 384 0 1 "3" 0 0 1 "TestProcTI" 0 0 0 1 0.301041666666667 0.744047619047619 0.439468864468864 0.797619047619048 0.493040293040293

"1373" "95" 385 1 1 "8" 0 1 1 "TestProcTI" 0 0 0 0 0.301041666666667 0.845238095238095 0.66537629037629 0.857142857142857 0.677281052281052

"1374" "95" 386 1 0 "8" 0 1 0 "TestProcTI" 0 0 0 0 0.301041666666667 0.845238095238095 0.66537629037629 0.857142857142857 0.677281052281052

"1375" "95" 387 1 0 "1" 0 1 0 "TestProcTI" 0 0 0 0 0.301041666666667 0.488095238095238 0.38577694235589 0.636904761904762 0.534586466165413

"1376" "95" 388 0 1 "1" 0 0 0 "TestProcTI" 0 0 1 0 0.301041666666667 0.488095238095238 0.38577694235589 0.636904761904762 0.534586466165413

"1377" "95" 389 1 1 "1" 0 0 0 "TestProcTI" 1 0 0 0 0.301041666666667 0.488095238095238 0.38577694235589 0.636904761904762 0.534586466165413

"1378" "95" 390 1 1 "1" 0 1 1 "TestProcTI" 0 0 0 0 0.301041666666667 0.488095238095238 0.38577694235589 0.636904761904762 0.534586466165413

"1379" "95" 391 1 1 "8" 0 1 1 "TestProcTI" 0 0 0 0 0.301041666666667 0.845238095238095 0.66537629037629 0.857142857142857 0.677281052281052

"1380" "95" 392 1 1 "1" 0 1 1 "TestProcTI" 0 0 0 0 0.301041666666667 0.488095238095238 0.38577694235589 0.636904761904762 0.534586466165413

"1381" "95" 393 1 0 "8" 0 1 0 "TestProcTI" 0 0 0 0 0.301041666666667 0.845238095238095 0.66537629037629 0.857142857142857 0.677281052281052

"1382" "95" 394 1 1 "8" 0 1 1 "TestProcTI" 0 0 0 0 0.301041666666667 0.845238095238095 0.66537629037629 0.857142857142857 0.677281052281052

"1383" "95" 395 1 1 "8" 0 1 1 "TestProcTI" 0 0 0 0 0.301041666666667 0.845238095238095 0.66537629037629 0.857142857142857 0.677281052281052

"1384" "95" 396 1 0 "3" 0 1 0 "TestProcTI" 0 0 0 0 0.301041666666667 0.744047619047619 0.439468864468864 0.797619047619048 0.493040293040293

"1385" "95" 397 1 0 "1" 0 1 0 "TestProcTI" 0 0 0 0 0.301041666666667 0.488095238095238 0.38577694235589 0.636904761904762 0.534586466165413

"1386" "95" 398 0 0 "1" 0 0 0 "TestProcTI" 0 0 0 0 0.301041666666667 0.488095238095238 0.38577694235589 0.636904761904762 0.534586466165413

"1387" "95" 399 1 1 "3" 0 1 1 "TestProcTI" 0 0 0 0 0.301041666666667 0.744047619047619 0.439468864468864 0.797619047619048 0.493040293040293

"1388" "95" 400 1 0 "8" 0 0 0 "TestProcTI" 0 1 0 0 0.301041666666667 0.845238095238095 0.66537629037629 0.857142857142857 0.677281052281052

"1389" "95" 401 0 1 "1" 0 0 0 "TestProcTI" 0 0 1 0 0.301041666666667 0.488095238095238 0.38577694235589 0.636904761904762 0.534586466165413

"1390" "95" 402 1 1 "8" 0 1 1 "TestProcTI" 0 0 0 0 0.301041666666667 0.845238095238095 0.66537629037629 0.857142857142857 0.677281052281052

"1391" "95" 403 1 0 "1" 0 1 0 "TestProcTI" 0 0 0 0 0.301041666666667 0.488095238095238 0.38577694235589 0.636904761904762 0.534586466165413

"1392" "95" 404 1 0 "3" 0 1 0 "TestProcTI" 0 0 0 0 0.301041666666667 0.744047619047619 0.439468864468864 0.797619047619048 0.493040293040293

"1393" "95" 405 1 0 "3" 0 0 0 "TestProcTI" 0 1 0 0 0.301041666666667 0.744047619047619 0.439468864468864 0.797619047619048 0.493040293040293

"1394" "95" 406 0 0 "1" 0 0 0 "TestProcTI" 0 0 0 1 0.301041666666667 0.488095238095238 0.38577694235589 0.636904761904762 0.534586466165413

"1395" "95" 407 0 0 "1" 0 0 0 "TestProcTI" 0 0 0 0 0.301041666666667 0.488095238095238 0.38577694235589 0.636904761904762 0.534586466165413

"1396" "95" 408 1 0 "8" 0 1 0 "TestProcTI" 0 0 0 0 0.301041666666667 0.845238095238095 0.66537629037629 0.857142857142857 0.677281052281052

"1397" "95" 409 1 0 "3" 0 1 0 "TestProcTI" 0 0 0 0 0.301041666666667 0.744047619047619 0.439468864468864 0.797619047619048 0.493040293040293

"1398" "95" 410 1 1 "8" 0 1 1 "TestProcTI" 0 0 0 0 0.301041666666667 0.845238095238095 0.66537629037629 0.857142857142857 0.677281052281052

"1399" "95" 411 0 1 "3" 0 0 1 "TestProcTI" 0 0 0 0 0.301041666666667 0.744047619047619 0.439468864468864 0.797619047619048 0.493040293040293

"1400" "95" 412 0 0 "3" 0 0 0 "TestProcTI" 0 0 0 0 0.301041666666667 0.744047619047619 0.439468864468864 0.797619047619048 0.493040293040293

"1401" "95" 413 1 0 "3" 0 1 0 "TestProcTI" 0 0 0 0 0.301041666666667 0.744047619047619 0.439468864468864 0.797619047619048 0.493040293040293

"1402" "95" 414 1 1 "1" 0 0 0 "TestProcTI" 1 0 0 0 0.301041666666667 0.488095238095238 0.38577694235589 0.636904761904762 0.534586466165413

"1403" "95" 415 1 1 "1" 0 1 1 "TestProcTI" 0 0 0 0 0.301041666666667 0.488095238095238 0.38577694235589 0.636904761904762 0.534586466165413

"1404" "95" 416 0 0 "1" 0 0 0 "TestProcTI" 0 0 0 0 0.301041666666667 0.488095238095238 0.38577694235589 0.636904761904762 0.534586466165413

"1405" "95" 417 1 1 "8" 0 1 1 "TestProcTI" 0 0 0 0 0.301041666666667 0.845238095238095 0.66537629037629 0.857142857142857 0.677281052281052

"1406" "95" 418 1 0 "3" 0 0 0 "TestProcTI" 0 1 0 0 0.301041666666667 0.744047619047619 0.439468864468864 0.797619047619048 0.493040293040293

"1407" "95" 419 1 0 "1" 0 1 0 "TestProcTI" 0 0 0 0 0.301041666666667 0.488095238095238 0.38577694235589 0.636904761904762 0.534586466165413

"1408" "95" 420 0 1 "1" 0 0 1 "TestProcTI" 0 0 0 0 0.301041666666667 0.488095238095238 0.38577694235589 0.636904761904762 0.534586466165413

"1409" "95" 421 1 1 "8" 0 1 1 "TestProcTI" 0 0 0 0 0.301041666666667 0.845238095238095 0.66537629037629 0.857142857142857 0.677281052281052

"1410" "95" 422 0 0 "3" 0 0 0 "TestProcTI" 0 0 0 0 0.301041666666667 0.744047619047619 0.439468864468864 0.797619047619048 0.493040293040293

"1411" "95" 423 1 1 "3" 0 1 1 "TestProcTI" 0 0 0 0 0.301041666666667 0.744047619047619 0.439468864468864 0.797619047619048 0.493040293040293

"1412" "95" 424 1 0 "3" 0 1 0 "TestProcTI" 0 0 0 0 0.301041666666667 0.744047619047619 0.439468864468864 0.797619047619048 0.493040293040293

"1413" "95" 425 0 1 "3" 0 0 1 "TestProcTI" 0 0 0 1 0.301041666666667 0.744047619047619 0.439468864468864 0.797619047619048 0.493040293040293

"1414" "95" 426 1 0 "3" 0 1 0 "TestProcTI" 0 0 0 0 0.301041666666667 0.744047619047619 0.439468864468864 0.797619047619048 0.493040293040293

"1415" "95" 428 1 0 "3" 0 1 0 "TestProcTI" 0 0 0 0 0.301041666666667 0.744047619047619 0.439468864468864 0.797619047619048 0.493040293040293

"1416" "95" 429 1 1 "8" 0 1 1 "TestProcTI" 0 0 0 0 0.301041666666667 0.845238095238095 0.66537629037629 0.857142857142857 0.677281052281052

"1417" "95" 430 1 1 "3" 0 1 1 "TestProcTI" 0 0 0 0 0.301041666666667 0.744047619047619 0.439468864468864 0.797619047619048 0.493040293040293

"1418" "95" 431 1 0 "8" 0 1 0 "TestProcTI" 0 0 0 0 0.301041666666667 0.845238095238095 0.66537629037629 0.857142857142857 0.677281052281052

"1419" "95" 432 0 0 "1" 0 0 0 "TestProcTI" 0 0 0 0 0.301041666666667 0.488095238095238 0.38577694235589 0.636904761904762 0.534586466165413

"1420" "95" 433 0 1 "3" 0 0 1 "TestProcTI" 0 0 0 0 0.301041666666667 0.744047619047619 0.439468864468864 0.797619047619048 0.493040293040293

"1421" "95" 434 1 1 "1" 0 0 0 "TestProcTI" 1 0 0 0 0.301041666666667 0.488095238095238 0.38577694235589 0.636904761904762 0.534586466165413

"1422" "95" 435 1 1 "1" 0 1 1 "TestProcTI" 0 0 0 0 0.301041666666667 0.488095238095238 0.38577694235589 0.636904761904762 0.534586466165413

"1423" "95" 436 0 1 "1" 0 0 1 "TestProcTI" 0 0 0 0 0.301041666666667 0.488095238095238 0.38577694235589 0.636904761904762 0.534586466165413

"1424" "95" 437 1 1 "3" 0 1 1 "TestProcTI" 0 0 0 0 0.301041666666667 0.744047619047619 0.439468864468864 0.797619047619048 0.493040293040293

"1425" "95" 438 1 0 "8" 0 1 0 "TestProcTI" 0 0 0 0 0.301041666666667 0.845238095238095 0.66537629037629 0.857142857142857 0.677281052281052

"1426" "95" 439 0 1 "1" 0 0 0 "TestProcTI" 0 0 1 0 0.301041666666667 0.488095238095238 0.38577694235589 0.636904761904762 0.534586466165413

"1427" "95" 440 1 1 "3" 0 1 1 "TestProcTI" 0 0 0 0 0.301041666666667 0.744047619047619 0.439468864468864 0.797619047619048 0.493040293040293

"1428" "95" 441 1 0 "8" 0 1 0 "TestProcTI" 0 0 0 0 0.301041666666667 0.845238095238095 0.66537629037629 0.857142857142857 0.677281052281052

"1429" "95" 442 1 1 "8" 0 1 1 "TestProcTI" 0 0 0 0 0.301041666666667 0.845238095238095 0.66537629037629 0.857142857142857 0.677281052281052

"1430" "95" 443 1 0 "8" 0 1 0 "TestProcTI" 0 0 0 0 0.301041666666667 0.845238095238095 0.66537629037629 0.857142857142857 0.677281052281052

"1431" "95" 444 0 0 "1" 0 0 0 "TestProcTI" 0 0 0 0 0.301041666666667 0.488095238095238 0.38577694235589 0.636904761904762 0.534586466165413

"1432" "95" 445 0 0 "1" 0 0 0 "TestProcTI" 0 0 0 0 0.301041666666667 0.488095238095238 0.38577694235589 0.636904761904762 0.534586466165413

"1433" "95" 446 1 0 "1" 0 1 0 "TestProcTI" 0 0 0 0 0.301041666666667 0.488095238095238 0.38577694235589 0.636904761904762 0.534586466165413

"1434" "95" 447 0 0 "3" 0 0 0 "TestProcTI" 0 0 0 0 0.301041666666667 0.744047619047619 0.439468864468864 0.797619047619048 0.493040293040293

"1435" "95" 448 0 1 "1" 0 0 1 "TestProcTI" 0 0 0 1 0.301041666666667 0.488095238095238 0.38577694235589 0.636904761904762 0.534586466165413

"1436" "95" 449 1 1 "1" 0 0 0 "TestProcTI" 1 0 0 0 0.301041666666667 0.488095238095238 0.38577694235589 0.636904761904762 0.534586466165413

"1437" "95" 450 1 0 "8" 0 1 0 "TestProcTI" 0 0 0 0 0.301041666666667 0.845238095238095 0.66537629037629 0.857142857142857 0.677281052281052

"1438" "95" 451 1 0 "3" 0 1 0 "TestProcTI" 0 0 0 0 0.301041666666667 0.744047619047619 0.439468864468864 0.797619047619048 0.493040293040293

"1439" "95" 452 1 1 "8" 0 1 1 "TestProcTI" 0 0 0 0 0.301041666666667 0.845238095238095 0.66537629037629 0.857142857142857 0.677281052281052

"1440" "95" 453 1 0 "1" 0 1 0 "TestProcTI" 0 0 0 0 0.301041666666667 0.488095238095238 0.38577694235589 0.636904761904762 0.534586466165413

"1441" "95" 454 1 0 "1" 0 0 0 "TestProcTI" 0 1 0 1 0.301041666666667 0.488095238095238 0.38577694235589 0.636904761904762 0.534586466165413

"1442" "95" 455 1 1 "3" 0 1 1 "TestProcTI" 0 0 0 0 0.301041666666667 0.744047619047619 0.439468864468864 0.797619047619048 0.493040293040293

"1443" "95" 456 1 0 "3" 0 1 0 "TestProcTI" 0 0 0 0 0.301041666666667 0.744047619047619 0.439468864468864 0.797619047619048 0.493040293040293

"1444" "95" 457 0 0 "3" 0 0 0 "TestProcTI" 0 0 0 0 0.301041666666667 0.744047619047619 0.439468864468864 0.797619047619048 0.493040293040293

"1445" "95" 458 1 1 "8" 0 1 1 "TestProcTI" 0 0 0 0 0.301041666666667 0.845238095238095 0.66537629037629 0.857142857142857 0.677281052281052

"1446" "95" 459 1 1 "1" 0 1 1 "TestProcTI" 0 0 0 0 0.301041666666667 0.488095238095238 0.38577694235589 0.636904761904762 0.534586466165413

"1447" "95" 461 1 0 "1" 0 1 0 "TestProcTI" 0 0 0 0 0.301041666666667 0.488095238095238 0.38577694235589 0.636904761904762 0.534586466165413

"1448" "95" 462 1 0 "8" 0 1 0 "TestProcTI" 0 0 0 0 0.301041666666667 0.845238095238095 0.66537629037629 0.857142857142857 0.677281052281052

"1449" "95" 464 0 0 "8" 0 0 0 "TestProcTI" 0 0 0 0 0.301041666666667 0.845238095238095 0.66537629037629 0.857142857142857 0.677281052281052

"1450" "95" 465 1 0 "1" 0 1 0 "TestProcTI" 0 0 0 0 0.301041666666667 0.488095238095238 0.38577694235589 0.636904761904762 0.534586466165413

"1451" "95" 466 0 0 "3" 0 0 0 "TestProcTI" 0 0 0 0 0.301041666666667 0.744047619047619 0.439468864468864 0.797619047619048 0.493040293040293

"1452" "95" 467 0 0 "3" 0 0 0 "TestProcTI" 0 0 0 0 0.301041666666667 0.744047619047619 0.439468864468864 0.797619047619048 0.493040293040293

"1453" "95" 468 1 0 "3" 0 0 0 "TestProcTI" 0 1 0 0 0.301041666666667 0.744047619047619 0.439468864468864 0.797619047619048 0.493040293040293

"1454" "95" 469 1 0 "1" 0 1 0 "TestProcTI" 0 0 0 0 0.301041666666667 0.488095238095238 0.38577694235589 0.636904761904762 0.534586466165413

"1455" "95" 470 1 0 "3" 0 1 0 "TestProcTI" 0 0 0 0 0.301041666666667 0.744047619047619 0.439468864468864 0.797619047619048 0.493040293040293

"1456" "95" 471 1 1 "8" 0 1 1 "TestProcTI" 0 0 0 0 0.301041666666667 0.845238095238095 0.66537629037629 0.857142857142857 0.677281052281052

"1457" "95" 472 0 1 "1" 0 0 0 "TestProcTI" 0 0 1 0 0.301041666666667 0.488095238095238 0.38577694235589 0.636904761904762 0.534586466165413

"1458" "95" 473 1 0 "3" 0 1 0 "TestProcTI" 0 0 0 0 0.301041666666667 0.744047619047619 0.439468864468864 0.797619047619048 0.493040293040293

"1459" "95" 474 1 0 "1" 0 1 0 "TestProcTI" 0 0 0 0 0.301041666666667 0.488095238095238 0.38577694235589 0.636904761904762 0.534586466165413

"1460" "95" 475 1 1 "8" 0 1 1 "TestProcTI" 0 0 0 0 0.301041666666667 0.845238095238095 0.66537629037629 0.857142857142857 0.677281052281052

"1461" "95" 476 1 1 "1" 0 1 1 "TestProcTI" 0 0 0 0 0.301041666666667 0.488095238095238 0.38577694235589 0.636904761904762 0.534586466165413

"1462" "95" 477 1 0 "3" 0 1 0 "TestProcTI" 0 0 0 0 0.301041666666667 0.744047619047619 0.439468864468864 0.797619047619048 0.493040293040293

"1463" "95" 478 0 1 "1" 0 0 1 "TestProcTI" 0 0 0 1 0.301041666666667 0.488095238095238 0.38577694235589 0.636904761904762 0.534586466165413

"1464" "95" 479 0 1 "3" 0 0 0 "TestProcTI" 0 0 1 0 0.301041666666667 0.744047619047619 0.439468864468864 0.797619047619048 0.493040293040293

"1465" "95" 480 1 0 "1" 0 1 0 "TestProcTI" 0 0 0 0 0.301041666666667 0.488095238095238 0.38577694235589 0.636904761904762 0.534586466165413

"1466" "95" 481 0 1 "1" 0 0 0 "TestProcTI" 0 0 1 0 0.301041666666667 0.488095238095238 0.38577694235589 0.636904761904762 0.534586466165413

"1467" "95" 482 0 0 "1" 1 0 0 "TestProcTI" 0 0 0 1 0.301041666666667 0.488095238095238 0.38577694235589 0.636904761904762 0.534586466165413

"1468" "95" 483 1 0 "3" 0 1 0 "TestProcTI" 0 0 0 0 0.301041666666667 0.744047619047619 0.439468864468864 0.797619047619048 0.493040293040293

"1469" "95" 484 1 0 "8" 0 1 0 "TestProcTI" 0 0 0 0 0.301041666666667 0.845238095238095 0.66537629037629 0.857142857142857 0.677281052281052

"1470" "95" 485 1 1 "3" 0 1 1 "TestProcTI" 0 0 0 0 0.301041666666667 0.744047619047619 0.439468864468864 0.797619047619048 0.493040293040293

"1471" "95" 486 1 0 "3" 0 1 0 "TestProcTI" 0 0 0 0 0.301041666666667 0.744047619047619 0.439468864468864 0.797619047619048 0.493040293040293

"1472" "95" 487 0 1 "8" 0 0 1 "TestProcTI" 0 0 0 0 0.301041666666667 0.845238095238095 0.66537629037629 0.857142857142857 0.677281052281052

"1473" "95" 488 1 1 "8" 0 1 1 "TestProcTI" 0 0 0 0 0.301041666666667 0.845238095238095 0.66537629037629 0.857142857142857 0.677281052281052

"1474" "95" 489 1 1 "1" 0 1 1 "TestProcTI" 0 0 0 0 0.301041666666667 0.488095238095238 0.38577694235589 0.636904761904762 0.534586466165413

"1475" "95" 490 0 1 "1" 0 0 0 "TestProcTI" 0 0 1 0 0.301041666666667 0.488095238095238 0.38577694235589 0.636904761904762 0.534586466165413

"1476" "95" 491 1 1 "8" 0 1 1 "TestProcTI" 0 0 0 0 0.301041666666667 0.845238095238095 0.66537629037629 0.857142857142857 0.677281052281052

"1477" "95" 492 1 1 "8" 0 1 1 "TestProcTI" 0 0 0 0 0.301041666666667 0.845238095238095 0.66537629037629 0.857142857142857 0.677281052281052

"1478" "95" 493 1 1 "8" 0 1 1 "TestProcTI" 0 0 0 0 0.301041666666667 0.845238095238095 0.66537629037629 0.857142857142857 0.677281052281052

"1479" "95" 494 0 1 "1" 0 0 0 "TestProcTI" 0 0 1 0 0.301041666666667 0.488095238095238 0.38577694235589 0.636904761904762 0.534586466165413

"1480" "95" 495 0 1 "8" 0 0 1 "TestProcTI" 0 0 0 0 0.301041666666667 0.845238095238095 0.66537629037629 0.857142857142857 0.677281052281052

"1481" "95" 496 1 1 "1" 0 0 0 "TestProcTI" 1 0 0 0 0.301041666666667 0.488095238095238 0.38577694235589 0.636904761904762 0.534586466165413

"1482" "95" 497 1 1 "8" 0 1 1 "TestProcTI" 0 0 0 0 0.301041666666667 0.845238095238095 0.66537629037629 0.857142857142857 0.677281052281052

"1483" "95" 498 1 0 "1" 0 1 0 "TestProcTI" 0 0 0 0 0.301041666666667 0.488095238095238 0.38577694235589 0.636904761904762 0.534586466165413

"1484" "95" 499 0 1 "1" 0 0 0 "TestProcTI" 0 0 1 0 0.301041666666667 0.488095238095238 0.38577694235589 0.636904761904762 0.534586466165413

"1485" "95" 500 1 0 "3" 0 1 0 "TestProcTI" 0 0 0 0 0.301041666666667 0.744047619047619 0.439468864468864 0.797619047619048 0.493040293040293

"1486" "95" 501 0 1 "1" 0 0 0 "TestProcTI" 0 0 1 0 0.301041666666667 0.488095238095238 0.38577694235589 0.636904761904762 0.534586466165413

"1487" "95" 502 1 1 "1" 0 1 1 "TestProcTI" 0 0 0 0 0.301041666666667 0.488095238095238 0.38577694235589 0.636904761904762 0.534586466165413

"1488" "95" 504 1 1 "3" 0 1 1 "TestProcTI" 0 0 0 0 0.301041666666667 0.744047619047619 0.439468864468864 0.797619047619048 0.493040293040293

"1489" "95" 505 1 0 "8" 0 1 0 "TestProcTI" 0 0 0 0 0.301041666666667 0.845238095238095 0.66537629037629 0.857142857142857 0.677281052281052

"1490" "95" 506 0 1 "3" 0 0 0 "TestProcTI" 0 0 1 0 0.301041666666667 0.744047619047619 0.439468864468864 0.797619047619048 0.493040293040293

"1491" "95" 507 1 1 "3" 0 1 1 "TestProcTI" 0 0 0 0 0.301041666666667 0.744047619047619 0.439468864468864 0.797619047619048 0.493040293040293

"1492" "95" 508 1 1 "3" 0 1 1 "TestProcTI" 0 0 0 0 0.301041666666667 0.744047619047619 0.439468864468864 0.797619047619048 0.493040293040293

"1493" "95" 509 1 1 "3" 0 1 1 "TestProcTI" 0 0 0 0 0.301041666666667 0.744047619047619 0.439468864468864 0.797619047619048 0.493040293040293

"1494" "95" 510 0 1 "1" 0 0 0 "TestProcTI" 0 0 1 0 0.301041666666667 0.488095238095238 0.38577694235589 0.636904761904762 0.534586466165413

"1495" "95" 511 1 0 "3" 0 1 0 "TestProcTI" 0 0 0 0 0.301041666666667 0.744047619047619 0.439468864468864 0.797619047619048 0.493040293040293

"1496" "95" 512 1 1 "8" 0 1 1 "TestProcTI" 0 0 0 0 0.301041666666667 0.845238095238095 0.66537629037629 0.857142857142857 0.677281052281052

"1497" "95" 513 1 0 "1" 0 1 0 "TestProcTI" 0 0 0 0 0.301041666666667 0.488095238095238 0.38577694235589 0.636904761904762 0.534586466165413

"1498" "95" 514 0 1 "1" 0 0 1 "TestProcTI" 0 0 0 1 0.301041666666667 0.488095238095238 0.38577694235589 0.636904761904762 0.534586466165413

"1499" "95" 515 1 1 "8" 0 1 1 "TestProcTI" 0 0 0 0 0.301041666666667 0.845238095238095 0.66537629037629 0.857142857142857 0.677281052281052

"1500" "95" 516 1 0 "1" 0 0 0 "TestProcTI" 0 1 0 0 0.301041666666667 0.488095238095238 0.38577694235589 0.636904761904762 0.534586466165413

"1501" "95" 517 0 1 "1" 0 0 0 "TestProcTI" 0 0 1 0 0.301041666666667 0.488095238095238 0.38577694235589 0.636904761904762 0.534586466165413

"1502" "95" 518 1 0 "3" 0 0 0 "TestProcTI" 0 1 0 0 0.301041666666667 0.744047619047619 0.439468864468864 0.797619047619048 0.493040293040293

"1503" "95" 519 0 1 "1" 0 0 1 "TestProcTI" 0 0 0 1 0.301041666666667 0.488095238095238 0.38577694235589 0.636904761904762 0.534586466165413

"1504" "95" 520 1 0 "3" 0 1 0 "TestProcTI" 0 0 0 0 0.301041666666667 0.744047619047619 0.439468864468864 0.797619047619048 0.493040293040293

"1505" "95" 521 1 1 "3" 0 0 0 "TestProcTI" 1 0 0 0 0.301041666666667 0.744047619047619 0.439468864468864 0.797619047619048 0.493040293040293

"1506" "95" 522 1 1 "8" 0 1 1 "TestProcTI" 0 0 0 0 0.301041666666667 0.845238095238095 0.66537629037629 0.857142857142857 0.677281052281052

"1507" "95" 523 1 1 "8" 0 1 1 "TestProcTI" 0 0 0 0 0.301041666666667 0.845238095238095 0.66537629037629 0.857142857142857 0.677281052281052

"1508" "95" 524 1 0 "1" 0 0 0 "TestProcTI" 0 1 0 0 0.301041666666667 0.488095238095238 0.38577694235589 0.636904761904762 0.534586466165413

"1509" "95" 525 1 0 "8" 0 1 0 "TestProcTI" 0 0 0 0 0.301041666666667 0.845238095238095 0.66537629037629 0.857142857142857 0.677281052281052

"1510" "95" 526 1 1 "3" 0 1 1 "TestProcTI" 0 0 0 0 0.301041666666667 0.744047619047619 0.439468864468864 0.797619047619048 0.493040293040293

"1511" "95" 527 1 0 "3" 0 1 0 "TestProcTI" 0 0 0 0 0.301041666666667 0.744047619047619 0.439468864468864 0.797619047619048 0.493040293040293

"1512" "95" 528 1 1 "8" 0 1 1 "TestProcTI" 0 0 0 0 0.301041666666667 0.845238095238095 0.66537629037629 0.857142857142857 0.677281052281052

"1513" "94" 1 1 1 "3" 0 1 1 "TestProcTI" 0 0 0 0 0.0803973509933775 0.886904761904762 0.85564490696941 0.898809523809524 0.867549668874172

"1514" "94" 2 1 1 "8" 0 1 1 "TestProcTI" 0 0 0 0 0.0803973509933775 0.94047619047619 0.937443845462713 0.946428571428571 0.943396226415094

"1515" "94" 3 1 1 "8" 0 1 1 "TestProcTI" 0 0 0 0 0.0803973509933775 0.94047619047619 0.937443845462713 0.946428571428571 0.943396226415094

"1516" "94" 4 1 1 "1" 0 1 1 "TestProcTI" 0 0 0 0 0.0803973509933775 0.55952380952381 0.499826629680999 0.613095238095238 0.553398058252427

"1517" "94" 5 1 1 "1" 0 1 1 "TestProcTI" 0 0 0 0 0.0803973509933775 0.55952380952381 0.499826629680999 0.613095238095238 0.553398058252427

"1518" "94" 6 1 1 "3" 0 1 1 "TestProcTI" 0 0 0 0 0.0803973509933775 0.886904761904762 0.85564490696941 0.898809523809524 0.867549668874172

"1519" "94" 7 1 1 "8" 0 1 1 "TestProcTI" 0 0 0 0 0.0803973509933775 0.94047619047619 0.937443845462713 0.946428571428571 0.943396226415094

"1520" "94" 8 1 1 "8" 0 1 1 "TestProcTI" 0 0 0 0 0.0803973509933775 0.94047619047619 0.937443845462713 0.946428571428571 0.943396226415094

"1521" "94" 9 1 1 "3" 0 1 1 "TestProcTI" 0 0 0 0 0.0803973509933775 0.886904761904762 0.85564490696941 0.898809523809524 0.867549668874172

"1522" "94" 10 1 1 "3" 0 1 1 "TestProcTI" 0 0 0 0 0.0803973509933775 0.886904761904762 0.85564490696941 0.898809523809524 0.867549668874172

"1523" "94" 11 1 1 "8" 0 1 1 "TestProcTI" 0 0 0 0 0.0803973509933775 0.94047619047619 0.937443845462713 0.946428571428571 0.943396226415094

"1524" "94" 12 1 1 "1" 0 1 1 "TestProcTI" 0 0 0 0 0.0803973509933775 0.55952380952381 0.499826629680999 0.613095238095238 0.553398058252427

"1525" "94" 13 1 1 "1" 0 1 1 "TestProcTI" 0 0 0 0 0.0803973509933775 0.55952380952381 0.499826629680999 0.613095238095238 0.553398058252427

"1526" "94" 14 1 1 "8" 0 1 1 "TestProcTI" 0 0 0 0 0.0803973509933775 0.94047619047619 0.937443845462713 0.946428571428571 0.943396226415094

"1527" "94" 15 1 1 "1" 0 1 1 "TestProcTI" 0 0 0 0 0.0803973509933775 0.55952380952381 0.499826629680999 0.613095238095238 0.553398058252427

"1528" "94" 16 1 1 "1" 0 1 1 "TestProcTI" 0 0 0 0 0.0803973509933775 0.55952380952381 0.499826629680999 0.613095238095238 0.553398058252427

"1529" "94" 17 0 0 "3" 0 0 0 "TestProcTI" 0 0 0 0 0.0803973509933775 0.886904761904762 0.85564490696941 0.898809523809524 0.867549668874172

"1530" "94" 18 1 0 "3" 0 0 0 "TestProcTI" 0 1 0 1 0.0803973509933775 0.886904761904762 0.85564490696941 0.898809523809524 0.867549668874172

"1531" "94" 19 1 1 "3" 0 1 1 "TestProcTI" 0 0 0 0 0.0803973509933775 0.886904761904762 0.85564490696941 0.898809523809524 0.867549668874172

"1532" "94" 20 0 0 "1" 0 0 0 "TestProcTI" 0 0 0 0 0.0803973509933775 0.55952380952381 0.499826629680999 0.613095238095238 0.553398058252427

"1533" "94" 21 1 1 "3" 0 1 1 "TestProcTI" 0 0 0 0 0.0803973509933775 0.886904761904762 0.85564490696941 0.898809523809524 0.867549668874172

"1534" "94" 22 1 1 "3" 0 1 1 "TestProcTI" 0 0 0 0 0.0803973509933775 0.886904761904762 0.85564490696941 0.898809523809524 0.867549668874172

"1535" "94" 23 0 0 "1" 0 0 0 "TestProcTI" 0 0 0 1 0.0803973509933775 0.55952380952381 0.499826629680999 0.613095238095238 0.553398058252427

"1536" "94" 24 1 1 "1" 0 1 1 "TestProcTI" 0 0 0 0 0.0803973509933775 0.55952380952381 0.499826629680999 0.613095238095238 0.553398058252427

"1537" "94" 25 1 1 "1" 0 1 1 "TestProcTI" 0 0 0 0 0.0803973509933775 0.55952380952381 0.499826629680999 0.613095238095238 0.553398058252427

"1538" "94" 26 1 1 "8" 0 1 1 "TestProcTI" 0 0 0 0 0.0803973509933775 0.94047619047619 0.937443845462713 0.946428571428571 0.943396226415094

"1539" "94" 27 0 1 "1" 0 0 1 "TestProcTI" 0 0 0 0 0.0803973509933775 0.55952380952381 0.499826629680999 0.613095238095238 0.553398058252427

"1540" "94" 28 1 1 "1" 0 1 1 "TestProcTI" 0 0 0 0 0.0803973509933775 0.55952380952381 0.499826629680999 0.613095238095238 0.553398058252427

"1541" "94" 29 1 1 "3" 0 1 1 "TestProcTI" 0 0 0 0 0.0803973509933775 0.886904761904762 0.85564490696941 0.898809523809524 0.867549668874172

"1542" "94" 30 1 1 "3" 0 1 1 "TestProcTI" 0 0 0 0 0.0803973509933775 0.886904761904762 0.85564490696941 0.898809523809524 0.867549668874172

"1543" "94" 31 0 0 "1" 0 0 0 "TestProcTI" 0 0 0 1 0.0803973509933775 0.55952380952381 0.499826629680999 0.613095238095238 0.553398058252427

"1544" "94" 32 1 0 "1" 0 1 0 "TestProcTI" 0 0 0 0 0.0803973509933775 0.55952380952381 0.499826629680999 0.613095238095238 0.553398058252427

"1545" "94" 33 0 1 "1" 0 0 0 "TestProcTI" 0 0 1 0 0.0803973509933775 0.55952380952381 0.499826629680999 0.613095238095238 0.553398058252427

"1546" "94" 34 1 1 "3" 0 1 1 "TestProcTI" 0 0 0 0 0.0803973509933775 0.886904761904762 0.85564490696941 0.898809523809524 0.867549668874172

"1547" "94" 35 0 0 "1" 0 0 0 "TestProcTI" 0 0 0 1 0.0803973509933775 0.55952380952381 0.499826629680999 0.613095238095238 0.553398058252427

"1548" "94" 36 1 0 "3" 0 1 0 "TestProcTI" 0 0 0 0 0.0803973509933775 0.886904761904762 0.85564490696941 0.898809523809524 0.867549668874172

"1549" "94" 37 1 1 "1" 0 1 1 "TestProcTI" 0 0 0 0 0.0803973509933775 0.55952380952381 0.499826629680999 0.613095238095238 0.553398058252427

"1550" "94" 38 1 1 "3" 0 1 1 "TestProcTI" 0 0 0 0 0.0803973509933775 0.886904761904762 0.85564490696941 0.898809523809524 0.867549668874172

"1551" "94" 39 1 1 "3" 0 1 1 "TestProcTI" 0 0 0 0 0.0803973509933775 0.886904761904762 0.85564490696941 0.898809523809524 0.867549668874172

"1552" "94" 40 1 1 "3" 0 1 1 "TestProcTI" 0 0 0 0 0.0803973509933775 0.886904761904762 0.85564490696941 0.898809523809524 0.867549668874172

"1553" "94" 42 1 1 "3" 0 1 1 "TestProcTI" 0 0 0 0 0.0803973509933775 0.886904761904762 0.85564490696941 0.898809523809524 0.867549668874172

"1554" "94" 43 1 1 "3" 0 1 1 "TestProcTI" 0 0 0 0 0.0803973509933775 0.886904761904762 0.85564490696941 0.898809523809524 0.867549668874172

"1555" "94" 44 1 0 "8" 0 1 0 "TestProcTI" 0 0 0 0 0.0803973509933775 0.94047619047619 0.937443845462713 0.946428571428571 0.943396226415094

"1556" "94" 46 1 0 "1" 0 1 0 "TestProcTI" 0 0 0 0 0.0803973509933775 0.55952380952381 0.499826629680999 0.613095238095238 0.553398058252427

"1557" "94" 47 1 1 "3" 0 1 1 "TestProcTI" 0 0 0 0 0.0803973509933775 0.886904761904762 0.85564490696941 0.898809523809524 0.867549668874172

"1558" "94" 48 0 1 "8" 0 0 1 "TestProcTI" 0 0 0 1 0.0803973509933775 0.94047619047619 0.937443845462713 0.946428571428571 0.943396226415094

"1559" "94" 49 1 0 "1" 0 0 0 "TestProcTI" 0 1 0 1 0.0803973509933775 0.55952380952381 0.499826629680999 0.613095238095238 0.553398058252427

"1560" "94" 51 1 1 "8" 0 1 1 "TestProcTI" 0 0 0 0 0.0803973509933775 0.94047619047619 0.937443845462713 0.946428571428571 0.943396226415094

"1561" "94" 52 1 1 "1" 0 1 1 "TestProcTI" 0 0 0 0 0.0803973509933775 0.55952380952381 0.499826629680999 0.613095238095238 0.553398058252427

"1562" "94" 53 0 0 "3" 0 0 0 "TestProcTI" 0 0 0 0 0.0803973509933775 0.886904761904762 0.85564490696941 0.898809523809524 0.867549668874172

"1563" "94" 54 1 1 "8" 0 1 1 "TestProcTI" 0 0 0 0 0.0803973509933775 0.94047619047619 0.937443845462713 0.946428571428571 0.943396226415094

"1564" "94" 55 1 1 "8" 0 1 1 "TestProcTI" 0 0 0 0 0.0803973509933775 0.94047619047619 0.937443845462713 0.946428571428571 0.943396226415094

"1565" "94" 56 0 1 "1" 0 0 1 "TestProcTI" 0 0 0 1 0.0803973509933775 0.55952380952381 0.499826629680999 0.613095238095238 0.553398058252427

"1566" "94" 57 1 1 "3" 0 1 1 "TestProcTI" 0 0 0 0 0.0803973509933775 0.886904761904762 0.85564490696941 0.898809523809524 0.867549668874172

"1567" "94" 58 1 1 "8" 0 1 1 "TestProcTI" 0 0 0 0 0.0803973509933775 0.94047619047619 0.937443845462713 0.946428571428571 0.943396226415094

"1568" "94" 59 1 1 "3" 0 1 1 "TestProcTI" 0 0 0 0 0.0803973509933775 0.886904761904762 0.85564490696941 0.898809523809524 0.867549668874172

"1569" "94" 61 1 1 "8" 0 1 1 "TestProcTI" 0 0 0 0 0.0803973509933775 0.94047619047619 0.937443845462713 0.946428571428571 0.943396226415094

"1570" "94" 62 1 0 "1" 0 1 0 "TestProcTI" 0 0 0 0 0.0803973509933775 0.55952380952381 0.499826629680999 0.613095238095238 0.553398058252427

"1571" "94" 63 1 1 "3" 0 1 1 "TestProcTI" 0 0 0 0 0.0803973509933775 0.886904761904762 0.85564490696941 0.898809523809524 0.867549668874172

"1572" "94" 64 0 1 "1" 0 0 0 "TestProcTI" 0 0 1 0 0.0803973509933775 0.55952380952381 0.499826629680999 0.613095238095238 0.553398058252427

"1573" "94" 65 1 1 "3" 0 1 1 "TestProcTI" 0 0 0 0 0.0803973509933775 0.886904761904762 0.85564490696941 0.898809523809524 0.867549668874172

"1574" "94" 66 1 1 "3" 0 1 1 "TestProcTI" 0 0 0 0 0.0803973509933775 0.886904761904762 0.85564490696941 0.898809523809524 0.867549668874172

"1575" "94" 67 1 1 "8" 0 1 1 "TestProcTI" 0 0 0 0 0.0803973509933775 0.94047619047619 0.937443845462713 0.946428571428571 0.943396226415094

"1576" "94" 68 1 1 "1" 0 1 1 "TestProcTI" 0 0 0 0 0.0803973509933775 0.55952380952381 0.499826629680999 0.613095238095238 0.553398058252427

"1577" "94" 71 1 1 "8" 0 1 1 "TestProcTI" 0 0 0 0 0.0803973509933775 0.94047619047619 0.937443845462713 0.946428571428571 0.943396226415094

"1578" "94" 72 1 0 "1" 0 1 0 "TestProcTI" 0 0 0 0 0.0803973509933775 0.55952380952381 0.499826629680999 0.613095238095238 0.553398058252427

"1579" "94" 73 1 1 "3" 0 1 1 "TestProcTI" 0 0 0 0 0.0803973509933775 0.886904761904762 0.85564490696941 0.898809523809524 0.867549668874172

"1580" "94" 74 1 1 "3" 0 1 1 "TestProcTI" 0 0 0 0 0.0803973509933775 0.886904761904762 0.85564490696941 0.898809523809524 0.867549668874172

"1581" "94" 75 1 1 "3" 0 1 1 "TestProcTI" 0 0 0 0 0.0803973509933775 0.886904761904762 0.85564490696941 0.898809523809524 0.867549668874172

"1582" "94" 78 1 1 "8" 0 1 1 "TestProcTI" 0 0 0 0 0.0803973509933775 0.94047619047619 0.937443845462713 0.946428571428571 0.943396226415094

"1583" "94" 79 1 1 "8" 0 1 1 "TestProcTI" 0 0 0 0 0.0803973509933775 0.94047619047619 0.937443845462713 0.946428571428571 0.943396226415094

"1584" "94" 80 1 1 "3" 0 1 1 "TestProcTI" 0 0 0 0 0.0803973509933775 0.886904761904762 0.85564490696941 0.898809523809524 0.867549668874172

"1585" "94" 81 1 1 "3" 0 1 1 "TestProcTI" 0 0 0 0 0.0803973509933775 0.886904761904762 0.85564490696941 0.898809523809524 0.867549668874172

"1586" "94" 82 1 1 "1" 0 1 1 "TestProcTI" 0 0 0 0 0.0803973509933775 0.55952380952381 0.499826629680999 0.613095238095238 0.553398058252427

"1587" "94" 83 1 0 "1" 0 0 0 "TestProcTI" 0 1 0 0 0.0803973509933775 0.55952380952381 0.499826629680999 0.613095238095238 0.553398058252427

"1588" "94" 85 1 1 "8" 0 1 1 "TestProcTI" 0 0 0 0 0.0803973509933775 0.94047619047619 0.937443845462713 0.946428571428571 0.943396226415094

"1589" "94" 86 1 0 "1" 0 1 0 "TestProcTI" 0 0 0 0 0.0803973509933775 0.55952380952381 0.499826629680999 0.613095238095238 0.553398058252427

"1590" "94" 87 1 1 "8" 0 1 1 "TestProcTI" 0 0 0 0 0.0803973509933775 0.94047619047619 0.937443845462713 0.946428571428571 0.943396226415094

"1591" "94" 88 1 1 "8" 0 1 1 "TestProcTI" 0 0 0 0 0.0803973509933775 0.94047619047619 0.937443845462713 0.946428571428571 0.943396226415094

"1592" "94" 89 0 0 "8" 0 0 0 "TestProcTI" 0 0 0 0 0.0803973509933775 0.94047619047619 0.937443845462713 0.946428571428571 0.943396226415094

"1593" "94" 90 1 1 "3" 0 1 1 "TestProcTI" 0 0 0 0 0.0803973509933775 0.886904761904762 0.85564490696941 0.898809523809524 0.867549668874172

"1594" "94" 91 1 0 "3" 0 1 0 "TestProcTI" 0 0 0 0 0.0803973509933775 0.886904761904762 0.85564490696941 0.898809523809524 0.867549668874172

"1595" "94" 92 1 1 "3" 0 1 1 "TestProcTI" 0 0 0 0 0.0803973509933775 0.886904761904762 0.85564490696941 0.898809523809524 0.867549668874172

"1596" "94" 93 1 1 "1" 0 0 0 "TestProcTI" 1 0 0 0 0.0803973509933775 0.55952380952381 0.499826629680999 0.613095238095238 0.553398058252427

"1597" "94" 94 1 1 "8" 0 1 1 "TestProcTI" 0 0 0 0 0.0803973509933775 0.94047619047619 0.937443845462713 0.946428571428571 0.943396226415094

"1598" "94" 95 1 1 "3" 0 1 1 "TestProcTI" 0 0 0 0 0.0803973509933775 0.886904761904762 0.85564490696941 0.898809523809524 0.867549668874172

"1599" "94" 96 1 1 "1" 0 0 0 "TestProcTI" 1 0 0 0 0.0803973509933775 0.55952380952381 0.499826629680999 0.613095238095238 0.553398058252427

"1600" "94" 97 1 1 "8" 0 1 1 "TestProcTI" 0 0 0 0 0.0803973509933775 0.94047619047619 0.937443845462713 0.946428571428571 0.943396226415094

"1601" "94" 98 0 1 "1" 0 0 0 "TestProcTI" 0 0 1 0 0.0803973509933775 0.55952380952381 0.499826629680999 0.613095238095238 0.553398058252427

"1602" "94" 99 1 1 "1" 0 1 1 "TestProcTI" 0 0 0 0 0.0803973509933775 0.55952380952381 0.499826629680999 0.613095238095238 0.553398058252427

"1603" "94" 100 1 1 "3" 0 1 1 "TestProcTI" 0 0 0 0 0.0803973509933775 0.886904761904762 0.85564490696941 0.898809523809524 0.867549668874172

"1604" "94" 101 1 1 "8" 0 1 1 "TestProcTI" 0 0 0 0 0.0803973509933775 0.94047619047619 0.937443845462713 0.946428571428571 0.943396226415094

"1605" "94" 102 1 1 "8" 0 1 1 "TestProcTI" 0 0 0 0 0.0803973509933775 0.94047619047619 0.937443845462713 0.946428571428571 0.943396226415094

"1606" "94" 103 1 1 "8" 0 1 1 "TestProcTI" 0 0 0 0 0.0803973509933775 0.94047619047619 0.937443845462713 0.946428571428571 0.943396226415094

"1607" "94" 104 1 1 "8" 0 1 1 "TestProcTI" 0 0 0 0 0.0803973509933775 0.94047619047619 0.937443845462713 0.946428571428571 0.943396226415094

"1608" "94" 105 0 1 "1" 0 0 1 "TestProcTI" 0 0 0 1 0.0803973509933775 0.55952380952381 0.499826629680999 0.613095238095238 0.553398058252427

"1609" "94" 106 1 1 "1" 0 1 1 "TestProcTI" 0 0 0 0 0.0803973509933775 0.55952380952381 0.499826629680999 0.613095238095238 0.553398058252427

"1610" "94" 108 1 1 "3" 0 1 1 "TestProcTI" 0 0 0 0 0.0803973509933775 0.886904761904762 0.85564490696941 0.898809523809524 0.867549668874172

"1611" "94" 109 1 1 "8" 0 1 1 "TestProcTI" 0 0 0 0 0.0803973509933775 0.94047619047619 0.937443845462713 0.946428571428571 0.943396226415094

"1612" "94" 110 1 1 "1" 0 1 1 "TestProcTI" 0 0 0 0 0.0803973509933775 0.55952380952381 0.499826629680999 0.613095238095238 0.553398058252427

"1613" "94" 111 0 1 "1" 0 0 1 "TestProcTI" 0 0 0 1 0.0803973509933775 0.55952380952381 0.499826629680999 0.613095238095238 0.553398058252427

"1614" "94" 112 1 1 "3" 0 1 1 "TestProcTI" 0 0 0 0 0.0803973509933775 0.886904761904762 0.85564490696941 0.898809523809524 0.867549668874172

"1615" "94" 113 1 1 "3" 0 1 1 "TestProcTI" 0 0 0 0 0.0803973509933775 0.886904761904762 0.85564490696941 0.898809523809524 0.867549668874172

"1616" "94" 114 1 1 "1" 0 1 1 "TestProcTI" 0 0 0 0 0.0803973509933775 0.55952380952381 0.499826629680999 0.613095238095238 0.553398058252427

"1617" "94" 115 1 1 "3" 0 1 1 "TestProcTI" 0 0 0 0 0.0803973509933775 0.886904761904762 0.85564490696941 0.898809523809524 0.867549668874172

"1618" "94" 116 1 1 "3" 0 1 1 "TestProcTI" 0 0 0 0 0.0803973509933775 0.886904761904762 0.85564490696941 0.898809523809524 0.867549668874172

"1619" "94" 117 1 1 "8" 0 1 1 "TestProcTI" 0 0 0 0 0.0803973509933775 0.94047619047619 0.937443845462713 0.946428571428571 0.943396226415094

"1620" "94" 118 0 1 "8" 0 0 1 "TestProcTI" 0 0 0 0 0.0803973509933775 0.94047619047619 0.937443845462713 0.946428571428571 0.943396226415094

"1621" "94" 119 1 1 "3" 0 1 1 "TestProcTI" 0 0 0 0 0.0803973509933775 0.886904761904762 0.85564490696941 0.898809523809524 0.867549668874172

"1622" "94" 120 1 1 "8" 0 1 1 "TestProcTI" 0 0 0 0 0.0803973509933775 0.94047619047619 0.937443845462713 0.946428571428571 0.943396226415094

"1623" "94" 121 0 1 "8" 0 0 1 "TestProcTI" 0 0 0 0 0.0803973509933775 0.94047619047619 0.937443845462713 0.946428571428571 0.943396226415094

"1624" "94" 122 1 0 "1" 0 1 0 "TestProcTI" 0 0 0 0 0.0803973509933775 0.55952380952381 0.499826629680999 0.613095238095238 0.553398058252427

"1625" "94" 123 1 1 "8" 0 1 1 "TestProcTI" 0 0 0 0 0.0803973509933775 0.94047619047619 0.937443845462713 0.946428571428571 0.943396226415094

"1626" "94" 124 1 1 "3" 0 1 1 "TestProcTI" 0 0 0 0 0.0803973509933775 0.886904761904762 0.85564490696941 0.898809523809524 0.867549668874172

"1627" "94" 125 1 1 "8" 0 1 1 "TestProcTI" 0 0 0 0 0.0803973509933775 0.94047619047619 0.937443845462713 0.946428571428571 0.943396226415094

"1628" "94" 127 1 1 "3" 0 1 1 "TestProcTI" 0 0 0 0 0.0803973509933775 0.886904761904762 0.85564490696941 0.898809523809524 0.867549668874172

"1629" "94" 128 1 0 "1" 0 0 0 "TestProcTI" 0 1 0 1 0.0803973509933775 0.55952380952381 0.499826629680999 0.613095238095238 0.553398058252427

"1630" "94" 129 1 1 "1" 0 1 1 "TestProcTI" 0 0 0 0 0.0803973509933775 0.55952380952381 0.499826629680999 0.613095238095238 0.553398058252427

"1631" "94" 130 1 1 "8" 0 1 1 "TestProcTI" 0 0 0 0 0.0803973509933775 0.94047619047619 0.937443845462713 0.946428571428571 0.943396226415094

"1632" "94" 131 0 1 "1" 0 0 1 "TestProcTI" 0 0 0 1 0.0803973509933775 0.55952380952381 0.499826629680999 0.613095238095238 0.553398058252427

"1633" "94" 132 0 1 "1" 0 0 1 "TestProcTI" 0 0 0 0 0.0803973509933775 0.55952380952381 0.499826629680999 0.613095238095238 0.553398058252427

"1634" "94" 133 1 1 "8" 0 1 1 "TestProcTI" 0 0 0 0 0.0803973509933775 0.94047619047619 0.937443845462713 0.946428571428571 0.943396226415094

"1635" "94" 134 1 1 "8" 0 1 1 "TestProcTI" 0 0 0 0 0.0803973509933775 0.94047619047619 0.937443845462713 0.946428571428571 0.943396226415094

"1636" "94" 135 1 1 "3" 0 1 1 "TestProcTI" 0 0 0 0 0.0803973509933775 0.886904761904762 0.85564490696941 0.898809523809524 0.867549668874172

"1637" "94" 136 1 0 "3" 0 1 0 "TestProcTI" 0 0 0 0 0.0803973509933775 0.886904761904762 0.85564490696941 0.898809523809524 0.867549668874172

"1638" "94" 137 0 1 "3" 0 0 0 "TestProcTI" 0 0 1 0 0.0803973509933775 0.886904761904762 0.85564490696941 0.898809523809524 0.867549668874172

"1639" "94" 138 0 1 "1" 0 0 0 "TestProcTI" 0 0 1 0 0.0803973509933775 0.55952380952381 0.499826629680999 0.613095238095238 0.553398058252427

"1640" "94" 139 1 1 "3" 0 1 1 "TestProcTI" 0 0 0 0 0.0803973509933775 0.886904761904762 0.85564490696941 0.898809523809524 0.867549668874172

"1641" "94" 140 1 1 "8" 0 1 1 "TestProcTI" 0 0 0 0 0.0803973509933775 0.94047619047619 0.937443845462713 0.946428571428571 0.943396226415094

"1642" "94" 141 1 1 "3" 0 1 1 "TestProcTI" 0 0 0 0 0.0803973509933775 0.886904761904762 0.85564490696941 0.898809523809524 0.867549668874172

"1643" "94" 142 1 1 "3" 0 1 1 "TestProcTI" 0 0 0 0 0.0803973509933775 0.886904761904762 0.85564490696941 0.898809523809524 0.867549668874172

"1644" "94" 143 1 1 "8" 0 1 1 "TestProcTI" 0 0 0 0 0.0803973509933775 0.94047619047619 0.937443845462713 0.946428571428571 0.943396226415094

"1645" "94" 144 1 0 "3" 0 1 0 "TestProcTI" 0 0 0 0 0.0803973509933775 0.886904761904762 0.85564490696941 0.898809523809524 0.867549668874172

"1646" "94" 145 0 1 "1" 0 0 0 "TestProcTI" 0 0 1 0 0.0803973509933775 0.55952380952381 0.499826629680999 0.613095238095238 0.553398058252427

"1647" "94" 146 1 1 "8" 0 1 1 "TestProcTI" 0 0 0 0 0.0803973509933775 0.94047619047619 0.937443845462713 0.946428571428571 0.943396226415094

"1648" "94" 147 0 0 "1" 0 0 0 "TestProcTI" 0 0 0 0 0.0803973509933775 0.55952380952381 0.499826629680999 0.613095238095238 0.553398058252427

"1649" "94" 148 1 0 "3" 0 1 0 "TestProcTI" 0 0 0 0 0.0803973509933775 0.886904761904762 0.85564490696941 0.898809523809524 0.867549668874172

"1650" "94" 149 1 0 "3" 0 1 0 "TestProcTI" 0 0 0 0 0.0803973509933775 0.886904761904762 0.85564490696941 0.898809523809524 0.867549668874172

"1651" "94" 150 1 1 "3" 0 1 1 "TestProcTI" 0 0 0 0 0.0803973509933775 0.886904761904762 0.85564490696941 0.898809523809524 0.867549668874172

"1652" "94" 151 1 1 "3" 0 1 1 "TestProcTI" 0 0 0 0 0.0803973509933775 0.886904761904762 0.85564490696941 0.898809523809524 0.867549668874172

"1653" "94" 152 1 1 "1" 0 1 1 "TestProcTI" 0 0 0 0 0.0803973509933775 0.55952380952381 0.499826629680999 0.613095238095238 0.553398058252427

"1654" "94" 153 1 1 "8" 0 1 1 "TestProcTI" 0 0 0 0 0.0803973509933775 0.94047619047619 0.937443845462713 0.946428571428571 0.943396226415094

"1655" "94" 154 1 1 "3" 0 1 1 "TestProcTI" 0 0 0 0 0.0803973509933775 0.886904761904762 0.85564490696941 0.898809523809524 0.867549668874172

"1656" "94" 155 0 1 "1" 0 0 1 "TestProcTI" 0 0 0 0 0.0803973509933775 0.55952380952381 0.499826629680999 0.613095238095238 0.553398058252427

"1657" "94" 156 1 1 "8" 0 1 1 "TestProcTI" 0 0 0 0 0.0803973509933775 0.94047619047619 0.937443845462713 0.946428571428571 0.943396226415094

"1658" "94" 157 0 1 "1" 0 0 1 "TestProcTI" 0 0 0 1 0.0803973509933775 0.55952380952381 0.499826629680999 0.613095238095238 0.553398058252427

"1659" "94" 159 0 0 "3" 0 0 0 "TestProcTI" 0 0 0 0 0.0803973509933775 0.886904761904762 0.85564490696941 0.898809523809524 0.867549668874172

"1660" "94" 160 1 0 "1" 0 0 0 "TestProcTI" 0 1 0 0 0.0803973509933775 0.55952380952381 0.499826629680999 0.613095238095238 0.553398058252427

"1661" "94" 161 1 1 "3" 0 1 1 "TestProcTI" 0 0 0 0 0.0803973509933775 0.886904761904762 0.85564490696941 0.898809523809524 0.867549668874172

"1662" "94" 162 1 1 "1" 0 1 1 "TestProcTI" 0 0 0 0 0.0803973509933775 0.55952380952381 0.499826629680999 0.613095238095238 0.553398058252427

"1663" "94" 163 1 1 "8" 0 1 1 "TestProcTI" 0 0 0 0 0.0803973509933775 0.94047619047619 0.937443845462713 0.946428571428571 0.943396226415094

"1664" "94" 164 1 1 "8" 0 1 1 "TestProcTI" 0 0 0 0 0.0803973509933775 0.94047619047619 0.937443845462713 0.946428571428571 0.943396226415094

"1665" "94" 165 1 1 "3" 0 1 1 "TestProcTI" 0 0 0 0 0.0803973509933775 0.886904761904762 0.85564490696941 0.898809523809524 0.867549668874172

"1666" "94" 166 0 0 "1" 0 0 0 "TestProcTI" 0 0 0 0 0.0803973509933775 0.55952380952381 0.499826629680999 0.613095238095238 0.553398058252427

"1667" "94" 167 1 1 "8" 0 1 1 "TestProcTI" 0 0 0 0 0.0803973509933775 0.94047619047619 0.937443845462713 0.946428571428571 0.943396226415094

"1668" "94" 168 0 0 "1" 0 0 0 "TestProcTI" 0 0 0 0 0.0803973509933775 0.55952380952381 0.499826629680999 0.613095238095238 0.553398058252427

"1669" "94" 169 1 1 "3" 0 1 1 "TestProcTI" 0 0 0 0 0.0803973509933775 0.886904761904762 0.85564490696941 0.898809523809524 0.867549668874172

"1670" "94" 170 1 1 "3" 0 1 1 "TestProcTI" 0 0 0 0 0.0803973509933775 0.886904761904762 0.85564490696941 0.898809523809524 0.867549668874172

"1671" "94" 171 1 1 "3" 0 1 1 "TestProcTI" 0 0 0 0 0.0803973509933775 0.886904761904762 0.85564490696941 0.898809523809524 0.867549668874172

"1672" "94" 172 0 0 "1" 0 0 0 "TestProcTI" 0 0 0 0 0.0803973509933775 0.55952380952381 0.499826629680999 0.613095238095238 0.553398058252427

"1673" "94" 174 1 1 "3" 0 1 1 "TestProcTI" 0 0 0 0 0.0803973509933775 0.886904761904762 0.85564490696941 0.898809523809524 0.867549668874172

"1674" "94" 175 1 1 "3" 0 1 1 "TestProcTI" 0 0 0 0 0.0803973509933775 0.886904761904762 0.85564490696941 0.898809523809524 0.867549668874172

"1675" "94" 176 1 1 "3" 0 1 1 "TestProcTI" 0 0 0 0 0.0803973509933775 0.886904761904762 0.85564490696941 0.898809523809524 0.867549668874172

"1676" "94" 177 1 1 "1" 0 1 1 "TestProcTI" 0 0 0 0 0.0803973509933775 0.55952380952381 0.499826629680999 0.613095238095238 0.553398058252427

"1677" "94" 178 1 1 "8" 0 1 1 "TestProcTI" 0 0 0 0 0.0803973509933775 0.94047619047619 0.937443845462713 0.946428571428571 0.943396226415094

"1678" "94" 179 1 1 "3" 0 1 1 "TestProcTI" 0 0 0 0 0.0803973509933775 0.886904761904762 0.85564490696941 0.898809523809524 0.867549668874172

"1679" "94" 180 1 0 "1" 0 0 0 "TestProcTI" 0 1 0 1 0.0803973509933775 0.55952380952381 0.499826629680999 0.613095238095238 0.553398058252427

"1680" "94" 181 1 1 "8" 0 1 1 "TestProcTI" 0 0 0 0 0.0803973509933775 0.94047619047619 0.937443845462713 0.946428571428571 0.943396226415094

"1681" "94" 182 1 1 "8" 0 1 1 "TestProcTI" 0 0 0 0 0.0803973509933775 0.94047619047619 0.937443845462713 0.946428571428571 0.943396226415094

"1682" "94" 183 1 1 "3" 0 1 1 "TestProcTI" 0 0 0 0 0.0803973509933775 0.886904761904762 0.85564490696941 0.898809523809524 0.867549668874172

"1683" "94" 185 1 1 "8" 0 1 1 "TestProcTI" 0 0 0 0 0.0803973509933775 0.94047619047619 0.937443845462713 0.946428571428571 0.943396226415094

"1684" "94" 186 1 1 "3" 0 1 1 "TestProcTI" 0 0 0 0 0.0803973509933775 0.886904761904762 0.85564490696941 0.898809523809524 0.867549668874172

"1685" "94" 187 1 0 "1" 0 1 0 "TestProcTI" 0 0 0 0 0.0803973509933775 0.55952380952381 0.499826629680999 0.613095238095238 0.553398058252427

"1686" "94" 188 1 0 "1" 0 0 0 "TestProcTI" 0 1 0 0 0.0803973509933775 0.55952380952381 0.499826629680999 0.613095238095238 0.553398058252427

"1687" "94" 189 1 1 "8" 0 1 1 "TestProcTI" 0 0 0 0 0.0803973509933775 0.94047619047619 0.937443845462713 0.946428571428571 0.943396226415094

"1688" "94" 190 1 1 "8" 0 1 1 "TestProcTI" 0 0 0 0 0.0803973509933775 0.94047619047619 0.937443845462713 0.946428571428571 0.943396226415094

"1689" "94" 191 1 1 "8" 0 1 1 "TestProcTI" 0 0 0 0 0.0803973509933775 0.94047619047619 0.937443845462713 0.946428571428571 0.943396226415094

"1690" "94" 192 1 1 "3" 0 1 1 "TestProcTI" 0 0 0 0 0.0803973509933775 0.886904761904762 0.85564490696941 0.898809523809524 0.867549668874172

"1691" "94" 193 1 1 "3" 0 1 1 "TestProcTI" 0 0 0 0 0.0803973509933775 0.886904761904762 0.85564490696941 0.898809523809524 0.867549668874172

"1692" "94" 194 1 1 "8" 0 1 1 "TestProcTI" 0 0 0 0 0.0803973509933775 0.94047619047619 0.937443845462713 0.946428571428571 0.943396226415094

"1693" "94" 195 1 0 "3" 0 1 0 "TestProcTI" 0 0 0 0 0.0803973509933775 0.886904761904762 0.85564490696941 0.898809523809524 0.867549668874172

"1694" "94" 196 0 1 "1" 0 0 1 "TestProcTI" 0 0 0 1 0.0803973509933775 0.55952380952381 0.499826629680999 0.613095238095238 0.553398058252427

"1695" "94" 197 1 1 "8" 0 1 1 "TestProcTI" 0 0 0 0 0.0803973509933775 0.94047619047619 0.937443845462713 0.946428571428571 0.943396226415094

"1696" "94" 198 1 1 "8" 0 1 1 "TestProcTI" 0 0 0 0 0.0803973509933775 0.94047619047619 0.937443845462713 0.946428571428571 0.943396226415094

"1697" "94" 199 1 1 "3" 0 1 1 "TestProcTI" 0 0 0 0 0.0803973509933775 0.886904761904762 0.85564490696941 0.898809523809524 0.867549668874172

"1698" "94" 200 1 1 "8" 0 1 1 "TestProcTI" 0 0 0 0 0.0803973509933775 0.94047619047619 0.937443845462713 0.946428571428571 0.943396226415094

"1699" "94" 201 1 1 "3" 0 1 1 "TestProcTI" 0 0 0 0 0.0803973509933775 0.886904761904762 0.85564490696941 0.898809523809524 0.867549668874172

"1700" "94" 202 1 1 "8" 0 1 1 "TestProcTI" 0 0 0 0 0.0803973509933775 0.94047619047619 0.937443845462713 0.946428571428571 0.943396226415094

"1701" "94" 203 1 1 "8" 0 1 1 "TestProcTI" 0 0 0 0 0.0803973509933775 0.94047619047619 0.937443845462713 0.946428571428571 0.943396226415094

"1702" "94" 204 1 0 "1" 0 1 0 "TestProcTI" 0 0 0 0 0.0803973509933775 0.55952380952381 0.499826629680999 0.613095238095238 0.553398058252427

"1703" "94" 205 1 1 "3" 0 1 1 "TestProcTI" 0 0 0 0 0.0803973509933775 0.886904761904762 0.85564490696941 0.898809523809524 0.867549668874172

"1704" "94" 207 0 1 "1" 0 0 0 "TestProcTI" 0 0 1 0 0.0803973509933775 0.55952380952381 0.499826629680999 0.613095238095238 0.553398058252427

"1705" "94" 208 1 1 "8" 0 1 1 "TestProcTI" 0 0 0 0 0.0803973509933775 0.94047619047619 0.937443845462713 0.946428571428571 0.943396226415094

"1706" "94" 209 1 1 "1" 0 1 1 "TestProcTI" 0 0 0 0 0.0803973509933775 0.55952380952381 0.499826629680999 0.613095238095238 0.553398058252427

"1707" "94" 210 1 1 "8" 0 1 1 "TestProcTI" 0 0 0 0 0.0803973509933775 0.94047619047619 0.937443845462713 0.946428571428571 0.943396226415094

"1708" "94" 211 1 1 "8" 0 1 1 "TestProcTI" 0 0 0 0 0.0803973509933775 0.94047619047619 0.937443845462713 0.946428571428571 0.943396226415094

"1709" "94" 212 0 1 "1" 0 0 1 "TestProcTI" 0 0 0 0 0.0803973509933775 0.55952380952381 0.499826629680999 0.613095238095238 0.553398058252427

"1710" "94" 213 1 1 "3" 0 1 1 "TestProcTI" 0 0 0 0 0.0803973509933775 0.886904761904762 0.85564490696941 0.898809523809524 0.867549668874172

"1711" "94" 214 1 0 "3" 0 0 0 "TestProcTI" 0 1 0 1 0.0803973509933775 0.886904761904762 0.85564490696941 0.898809523809524 0.867549668874172

"1712" "94" 215 1 1 "8" 0 1 1 "TestProcTI" 0 0 0 0 0.0803973509933775 0.94047619047619 0.937443845462713 0.946428571428571 0.943396226415094

"1713" "94" 216 1 1 "3" 0 1 1 "TestProcTI" 0 0 0 0 0.0803973509933775 0.886904761904762 0.85564490696941 0.898809523809524 0.867549668874172

"1714" "94" 217 1 0 "1" 0 0 0 "TestProcTI" 0 1 0 1 0.0803973509933775 0.55952380952381 0.499826629680999 0.613095238095238 0.553398058252427

"1715" "94" 218 1 1 "8" 0 1 1 "TestProcTI" 0 0 0 0 0.0803973509933775 0.94047619047619 0.937443845462713 0.946428571428571 0.943396226415094

"1716" "94" 219 1 1 "3" 0 1 1 "TestProcTI" 0 0 0 0 0.0803973509933775 0.886904761904762 0.85564490696941 0.898809523809524 0.867549668874172

"1717" "94" 220 1 1 "8" 0 1 1 "TestProcTI" 0 0 0 0 0.0803973509933775 0.94047619047619 0.937443845462713 0.946428571428571 0.943396226415094

"1718" "94" 221 1 1 "3" 0 1 1 "TestProcTI" 0 0 0 0 0.0803973509933775 0.886904761904762 0.85564490696941 0.898809523809524 0.867549668874172

"1719" "94" 222 0 0 "3" 0 0 0 "TestProcTI" 0 0 0 1 0.0803973509933775 0.886904761904762 0.85564490696941 0.898809523809524 0.867549668874172

"1720" "94" 224 1 0 "1" 0 1 0 "TestProcTI" 0 0 0 0 0.0803973509933775 0.55952380952381 0.499826629680999 0.613095238095238 0.553398058252427

"1721" "94" 225 1 1 "3" 0 1 1 "TestProcTI" 0 0 0 0 0.0803973509933775 0.886904761904762 0.85564490696941 0.898809523809524 0.867549668874172

"1722" "94" 226 1 1 "8" 0 1 1 "TestProcTI" 0 0 0 0 0.0803973509933775 0.94047619047619 0.937443845462713 0.946428571428571 0.943396226415094

"1723" "94" 227 1 1 "3" 0 1 1 "TestProcTI" 0 0 0 0 0.0803973509933775 0.886904761904762 0.85564490696941 0.898809523809524 0.867549668874172

"1724" "94" 228 1 1 "3" 0 1 1 "TestProcTI" 0 0 0 0 0.0803973509933775 0.886904761904762 0.85564490696941 0.898809523809524 0.867549668874172

"1725" "94" 229 1 1 "1" 0 0 0 "TestProcTI" 1 0 0 0 0.0803973509933775 0.55952380952381 0.499826629680999 0.613095238095238 0.553398058252427

"1726" "94" 230 1 1 "8" 0 1 1 "TestProcTI" 0 0 0 0 0.0803973509933775 0.94047619047619 0.937443845462713 0.946428571428571 0.943396226415094

"1727" "94" 231 1 1 "8" 0 1 1 "TestProcTI" 0 0 0 0 0.0803973509933775 0.94047619047619 0.937443845462713 0.946428571428571 0.943396226415094

"1728" "94" 232 1 1 "8" 0 1 1 "TestProcTI" 0 0 0 0 0.0803973509933775 0.94047619047619 0.937443845462713 0.946428571428571 0.943396226415094

"1729" "94" 233 1 1 "3" 0 1 1 "TestProcTI" 0 0 0 0 0.0803973509933775 0.886904761904762 0.85564490696941 0.898809523809524 0.867549668874172

"1730" "94" 234 1 1 "8" 0 1 1 "TestProcTI" 0 0 0 0 0.0803973509933775 0.94047619047619 0.937443845462713 0.946428571428571 0.943396226415094

"1731" "94" 235 1 0 "1" 0 1 0 "TestProcTI" 0 0 0 0 0.0803973509933775 0.55952380952381 0.499826629680999 0.613095238095238 0.553398058252427

"1732" "94" 236 1 0 "1" 0 1 0 "TestProcTI" 0 0 0 0 0.0803973509933775 0.55952380952381 0.499826629680999 0.613095238095238 0.553398058252427

"1733" "94" 237 0 0 "1" 0 0 0 "TestProcTI" 0 0 0 0 0.0803973509933775 0.55952380952381 0.499826629680999 0.613095238095238 0.553398058252427

"1734" "94" 238 1 1 "8" 0 1 1 "TestProcTI" 0 0 0 0 0.0803973509933775 0.94047619047619 0.937443845462713 0.946428571428571 0.943396226415094

"1735" "94" 239 1 1 "8" 0 1 1 "TestProcTI" 0 0 0 0 0.0803973509933775 0.94047619047619 0.937443845462713 0.946428571428571 0.943396226415094

"1736" "94" 241 0 1 "1" 0 0 0 "TestProcTI" 0 0 1 0 0.0803973509933775 0.55952380952381 0.499826629680999 0.613095238095238 0.553398058252427

"1737" "94" 242 1 1 "1" 0 0 0 "TestProcTI" 1 0 0 0 0.0803973509933775 0.55952380952381 0.499826629680999 0.613095238095238 0.553398058252427

"1738" "94" 243 1 1 "1" 0 1 1 "TestProcTI" 0 0 0 0 0.0803973509933775 0.55952380952381 0.499826629680999 0.613095238095238 0.553398058252427

"1739" "94" 244 1 1 "8" 0 1 1 "TestProcTI" 0 0 0 0 0.0803973509933775 0.94047619047619 0.937443845462713 0.946428571428571 0.943396226415094

"1740" "94" 245 1 1 "3" 0 1 1 "TestProcTI" 0 0 0 0 0.0803973509933775 0.886904761904762 0.85564490696941 0.898809523809524 0.867549668874172

"1741" "94" 246 1 1 "8" 0 1 1 "TestProcTI" 0 0 0 0 0.0803973509933775 0.94047619047619 0.937443845462713 0.946428571428571 0.943396226415094

"1742" "94" 247 1 1 "3" 0 1 1 "TestProcTI" 0 0 0 0 0.0803973509933775 0.886904761904762 0.85564490696941 0.898809523809524 0.867549668874172

"1743" "94" 248 1 1 "3" 0 0 0 "TestProcTI" 1 0 0 0 0.0803973509933775 0.886904761904762 0.85564490696941 0.898809523809524 0.867549668874172

"1744" "94" 249 1 1 "8" 0 1 1 "TestProcTI" 0 0 0 0 0.0803973509933775 0.94047619047619 0.937443845462713 0.946428571428571 0.943396226415094

"1745" "94" 250 0 1 "1" 0 0 0 "TestProcTI" 0 0 1 0 0.0803973509933775 0.55952380952381 0.499826629680999 0.613095238095238 0.553398058252427

"1746" "94" 251 1 1 "3" 0 1 1 "TestProcTI" 0 0 0 0 0.0803973509933775 0.886904761904762 0.85564490696941 0.898809523809524 0.867549668874172

"1747" "94" 252 1 1 "8" 0 1 1 "TestProcTI" 0 0 0 0 0.0803973509933775 0.94047619047619 0.937443845462713 0.946428571428571 0.943396226415094

"1748" "94" 253 1 0 "1" 0 1 0 "TestProcTI" 0 0 0 0 0.0803973509933775 0.55952380952381 0.499826629680999 0.613095238095238 0.553398058252427

"1749" "94" 254 1 0 "1" 0 1 0 "TestProcTI" 0 0 0 0 0.0803973509933775 0.55952380952381 0.499826629680999 0.613095238095238 0.553398058252427

"1750" "94" 256 1 1 "3" 0 1 1 "TestProcTI" 0 0 0 0 0.0803973509933775 0.886904761904762 0.85564490696941 0.898809523809524 0.867549668874172

"1751" "94" 257 1 1 "3" 0 1 1 "TestProcTI" 0 0 0 0 0.0803973509933775 0.886904761904762 0.85564490696941 0.898809523809524 0.867549668874172

"1752" "94" 258 0 1 "1" 0 0 1 "TestProcTI" 0 0 0 0 0.0803973509933775 0.55952380952381 0.499826629680999 0.613095238095238 0.553398058252427

"1753" "94" 259 0 1 "8" 0 0 1 "TestProcTI" 0 0 0 0 0.0803973509933775 0.94047619047619 0.937443845462713 0.946428571428571 0.943396226415094

"1754" "94" 260 1 1 "8" 0 1 1 "TestProcTI" 0 0 0 0 0.0803973509933775 0.94047619047619 0.937443845462713 0.946428571428571 0.943396226415094

"1755" "94" 261 0 1 "3" 0 0 1 "TestProcTI" 0 0 0 0 0.0803973509933775 0.886904761904762 0.85564490696941 0.898809523809524 0.867549668874172

"1756" "94" 262 1 1 "8" 0 1 1 "TestProcTI" 0 0 0 0 0.0803973509933775 0.94047619047619 0.937443845462713 0.946428571428571 0.943396226415094

"1757" "94" 263 1 1 "1" 0 1 1 "TestProcTI" 0 0 0 0 0.0803973509933775 0.55952380952381 0.499826629680999 0.613095238095238 0.553398058252427

"1758" "94" 264 1 1 "8" 0 1 1 "TestProcTI" 0 0 0 0 0.0803973509933775 0.94047619047619 0.937443845462713 0.946428571428571 0.943396226415094

"1759" "94" 265 1 0 "1" 0 1 0 "TestProcTI" 0 0 0 0 0.0803973509933775 0.55952380952381 0.499826629680999 0.613095238095238 0.553398058252427

"1760" "94" 266 1 1 "3" 0 1 1 "TestProcTI" 0 0 0 0 0.0803973509933775 0.886904761904762 0.85564490696941 0.898809523809524 0.867549668874172

"1761" "94" 267 1 1 "1" 0 0 0 "TestProcTI" 1 0 0 0 0.0803973509933775 0.55952380952381 0.499826629680999 0.613095238095238 0.553398058252427

"1762" "94" 268 1 1 "1" 0 0 0 "TestProcTI" 1 0 0 0 0.0803973509933775 0.55952380952381 0.499826629680999 0.613095238095238 0.553398058252427

"1763" "94" 269 0 0 "1" 0 0 0 "TestProcTI" 0 0 0 0 0.0803973509933775 0.55952380952381 0.499826629680999 0.613095238095238 0.553398058252427

"1764" "94" 270 1 0 "1" 0 1 0 "TestProcTI" 0 0 0 0 0.0803973509933775 0.55952380952381 0.499826629680999 0.613095238095238 0.553398058252427

"1765" "94" 272 1 0 "3" 0 1 0 "TestProcTI" 0 0 0 0 0.0803973509933775 0.886904761904762 0.85564490696941 0.898809523809524 0.867549668874172

"1766" "94" 273 1 0 "1" 0 0 0 "TestProcTI" 0 1 0 1 0.0803973509933775 0.55952380952381 0.499826629680999 0.613095238095238 0.553398058252427

"1767" "94" 274 0 1 "1" 0 0 0 "TestProcTI" 0 0 1 0 0.0803973509933775 0.55952380952381 0.499826629680999 0.613095238095238 0.553398058252427

"1768" "94" 275 1 1 "1" 0 1 1 "TestProcTI" 0 0 0 0 0.0803973509933775 0.55952380952381 0.499826629680999 0.613095238095238 0.553398058252427

"1769" "94" 276 1 1 "8" 0 1 1 "TestProcTI" 0 0 0 0 0.0803973509933775 0.94047619047619 0.937443845462713 0.946428571428571 0.943396226415094

"1770" "94" 277 1 1 "8" 0 1 1 "TestProcTI" 0 0 0 0 0.0803973509933775 0.94047619047619 0.937443845462713 0.946428571428571 0.943396226415094

"1771" "94" 278 1 1 "8" 0 1 1 "TestProcTI" 0 0 0 0 0.0803973509933775 0.94047619047619 0.937443845462713 0.946428571428571 0.943396226415094

"1772" "94" 279 0 1 "8" 0 0 0 "TestProcTI" 0 0 1 0 0.0803973509933775 0.94047619047619 0.937443845462713 0.946428571428571 0.943396226415094

"1773" "94" 280 1 1 "8" 0 1 1 "TestProcTI" 0 0 0 0 0.0803973509933775 0.94047619047619 0.937443845462713 0.946428571428571 0.943396226415094

"1774" "94" 281 1 1 "3" 0 1 1 "TestProcTI" 0 0 0 0 0.0803973509933775 0.886904761904762 0.85564490696941 0.898809523809524 0.867549668874172

"1775" "94" 282 0 1 "1" 0 0 0 "TestProcTI" 0 0 1 0 0.0803973509933775 0.55952380952381 0.499826629680999 0.613095238095238 0.553398058252427

"1776" "94" 283 1 1 "8" 0 1 1 "TestProcTI" 0 0 0 0 0.0803973509933775 0.94047619047619 0.937443845462713 0.946428571428571 0.943396226415094

"1777" "94" 284 0 1 "3" 0 0 1 "TestProcTI" 0 0 0 0 0.0803973509933775 0.886904761904762 0.85564490696941 0.898809523809524 0.867549668874172

"1778" "94" 285 0 1 "3" 0 0 1 "TestProcTI" 0 0 0 0 0.0803973509933775 0.886904761904762 0.85564490696941 0.898809523809524 0.867549668874172

"1779" "94" 286 0 1 "1" 0 0 1 "TestProcTI" 0 0 0 0 0.0803973509933775 0.55952380952381 0.499826629680999 0.613095238095238 0.553398058252427

"1780" "94" 287 1 1 "3" 0 1 1 "TestProcTI" 0 0 0 0 0.0803973509933775 0.886904761904762 0.85564490696941 0.898809523809524 0.867549668874172

"1781" "94" 288 1 1 "8" 0 1 1 "TestProcTI" 0 0 0 0 0.0803973509933775 0.94047619047619 0.937443845462713 0.946428571428571 0.943396226415094

"1782" "94" 289 0 1 "3" 0 0 1 "TestProcTI" 0 0 0 1 0.0803973509933775 0.886904761904762 0.85564490696941 0.898809523809524 0.867549668874172

"1783" "94" 290 1 1 "8" 0 1 1 "TestProcTI" 0 0 0 0 0.0803973509933775 0.94047619047619 0.937443845462713 0.946428571428571 0.943396226415094

"1784" "94" 291 1 0 "3" 0 1 0 "TestProcTI" 0 0 0 0 0.0803973509933775 0.886904761904762 0.85564490696941 0.898809523809524 0.867549668874172

"1785" "94" 292 1 1 "3" 0 1 1 "TestProcTI" 0 0 0 0 0.0803973509933775 0.886904761904762 0.85564490696941 0.898809523809524 0.867549668874172

"1786" "94" 293 1 1 "3" 0 1 1 "TestProcTI" 0 0 0 0 0.0803973509933775 0.886904761904762 0.85564490696941 0.898809523809524 0.867549668874172

"1787" "94" 294 1 1 "8" 0 1 1 "TestProcTI" 0 0 0 0 0.0803973509933775 0.94047619047619 0.937443845462713 0.946428571428571 0.943396226415094

"1788" "94" 295 1 0 "8" 0 1 0 "TestProcTI" 0 0 0 0 0.0803973509933775 0.94047619047619 0.937443845462713 0.946428571428571 0.943396226415094

"1789" "94" 296 0 1 "3" 0 0 1 "TestProcTI" 0 0 0 0 0.0803973509933775 0.886904761904762 0.85564490696941 0.898809523809524 0.867549668874172

"1790" "94" 297 1 0 "1" 0 0 0 "TestProcTI" 0 1 0 0 0.0803973509933775 0.55952380952381 0.499826629680999 0.613095238095238 0.553398058252427

"1791" "94" 298 1 1 "1" 0 1 1 "TestProcTI" 0 0 0 0 0.0803973509933775 0.55952380952381 0.499826629680999 0.613095238095238 0.553398058252427

"1792" "94" 299 1 0 "8" 0 1 0 "TestProcTI" 0 0 0 0 0.0803973509933775 0.94047619047619 0.937443845462713 0.946428571428571 0.943396226415094

"1793" "94" 300 1 0 "1" 0 1 0 "TestProcTI" 0 0 0 0 0.0803973509933775 0.55952380952381 0.499826629680999 0.613095238095238 0.553398058252427

"1794" "94" 301 1 1 "8" 0 1 1 "TestProcTI" 0 0 0 0 0.0803973509933775 0.94047619047619 0.937443845462713 0.946428571428571 0.943396226415094

"1795" "94" 302 1 1 "8" 0 1 1 "TestProcTI" 0 0 0 0 0.0803973509933775 0.94047619047619 0.937443845462713 0.946428571428571 0.943396226415094

"1796" "94" 303 1 1 "8" 0 1 1 "TestProcTI" 0 0 0 0 0.0803973509933775 0.94047619047619 0.937443845462713 0.946428571428571 0.943396226415094

"1797" "94" 304 1 1 "1" 0 1 1 "TestProcTI" 0 0 0 0 0.0803973509933775 0.55952380952381 0.499826629680999 0.613095238095238 0.553398058252427

"1798" "94" 305 1 0 "3" 0 0 0 "TestProcTI" 0 1 0 1 0.0803973509933775 0.886904761904762 0.85564490696941 0.898809523809524 0.867549668874172

"1799" "94" 306 1 1 "3" 0 1 1 "TestProcTI" 0 0 0 0 0.0803973509933775 0.886904761904762 0.85564490696941 0.898809523809524 0.867549668874172

"1800" "94" 307 1 1 "3" 0 1 1 "TestProcTI" 0 0 0 0 0.0803973509933775 0.886904761904762 0.85564490696941 0.898809523809524 0.867549668874172

"1801" "94" 308 1 1 "8" 0 1 1 "TestProcTI" 0 0 0 0 0.0803973509933775 0.94047619047619 0.937443845462713 0.946428571428571 0.943396226415094

"1802" "94" 309 1 1 "8" 0 1 1 "TestProcTI" 0 0 0 0 0.0803973509933775 0.94047619047619 0.937443845462713 0.946428571428571 0.943396226415094

"1803" "94" 310 0 0 "1" 0 0 0 "TestProcTI" 0 0 0 0 0.0803973509933775 0.55952380952381 0.499826629680999 0.613095238095238 0.553398058252427

"1804" "94" 311 1 1 "8" 0 1 1 "TestProcTI" 0 0 0 0 0.0803973509933775 0.94047619047619 0.937443845462713 0.946428571428571 0.943396226415094

"1805" "94" 312 1 1 "1" 0 1 1 "TestProcTI" 0 0 0 0 0.0803973509933775 0.55952380952381 0.499826629680999 0.613095238095238 0.553398058252427

"1806" "94" 313 1 1 "8" 0 1 1 "TestProcTI" 0 0 0 0 0.0803973509933775 0.94047619047619 0.937443845462713 0.946428571428571 0.943396226415094

"1807" "94" 314 0 1 "1" 0 0 1 "TestProcTI" 0 0 0 1 0.0803973509933775 0.55952380952381 0.499826629680999 0.613095238095238 0.553398058252427

"1808" "94" 315 1 1 "1" 0 1 1 "TestProcTI" 0 0 0 0 0.0803973509933775 0.55952380952381 0.499826629680999 0.613095238095238 0.553398058252427

"1809" "94" 316 1 0 "1" 0 1 0 "TestProcTI" 0 0 0 0 0.0803973509933775 0.55952380952381 0.499826629680999 0.613095238095238 0.553398058252427

"1810" "94" 317 1 1 "1" 0 0 0 "TestProcTI" 1 0 0 0 0.0803973509933775 0.55952380952381 0.499826629680999 0.613095238095238 0.553398058252427

"1811" "94" 318 1 0 "1" 0 1 0 "TestProcTI" 0 0 0 0 0.0803973509933775 0.55952380952381 0.499826629680999 0.613095238095238 0.553398058252427

"1812" "94" 319 1 1 "8" 0 1 1 "TestProcTI" 0 0 0 0 0.0803973509933775 0.94047619047619 0.937443845462713 0.946428571428571 0.943396226415094

"1813" "94" 320 1 1 "3" 0 1 1 "TestProcTI" 0 0 0 0 0.0803973509933775 0.886904761904762 0.85564490696941 0.898809523809524 0.867549668874172

"1814" "94" 321 1 0 "1" 0 1 0 "TestProcTI" 0 0 0 0 0.0803973509933775 0.55952380952381 0.499826629680999 0.613095238095238 0.553398058252427

"1815" "94" 322 1 1 "8" 0 1 1 "TestProcTI" 0 0 0 0 0.0803973509933775 0.94047619047619 0.937443845462713 0.946428571428571 0.943396226415094

"1816" "94" 323 1 0 "1" 0 1 0 "TestProcTI" 0 0 0 0 0.0803973509933775 0.55952380952381 0.499826629680999 0.613095238095238 0.553398058252427

"1817" "94" 324 1 1 "8" 0 1 1 "TestProcTI" 0 0 0 0 0.0803973509933775 0.94047619047619 0.937443845462713 0.946428571428571 0.943396226415094

"1818" "94" 325 1 1 "3" 0 1 1 "TestProcTI" 0 0 0 0 0.0803973509933775 0.886904761904762 0.85564490696941 0.898809523809524 0.867549668874172

"1819" "94" 326 1 0 "1" 0 1 0 "TestProcTI" 0 0 0 0 0.0803973509933775 0.55952380952381 0.499826629680999 0.613095238095238 0.553398058252427

"1820" "94" 327 0 1 "1" 0 0 0 "TestProcTI" 0 0 1 0 0.0803973509933775 0.55952380952381 0.499826629680999 0.613095238095238 0.553398058252427

"1821" "94" 328 1 1 "3" 0 1 1 "TestProcTI" 0 0 0 0 0.0803973509933775 0.886904761904762 0.85564490696941 0.898809523809524 0.867549668874172

"1822" "94" 329 1 0 "1" 0 1 0 "TestProcTI" 0 0 0 0 0.0803973509933775 0.55952380952381 0.499826629680999 0.613095238095238 0.553398058252427

"1823" "94" 330 0 0 "3" 0 0 0 "TestProcTI" 0 0 0 1 0.0803973509933775 0.886904761904762 0.85564490696941 0.898809523809524 0.867549668874172

"1824" "94" 331 1 0 "8" 0 1 0 "TestProcTI" 0 0 0 0 0.0803973509933775 0.94047619047619 0.937443845462713 0.946428571428571 0.943396226415094

"1825" "94" 332 1 1 "8" 0 1 1 "TestProcTI" 0 0 0 0 0.0803973509933775 0.94047619047619 0.937443845462713 0.946428571428571 0.943396226415094

"1826" "94" 333 1 1 "8" 0 1 1 "TestProcTI" 0 0 0 0 0.0803973509933775 0.94047619047619 0.937443845462713 0.946428571428571 0.943396226415094

"1827" "94" 334 1 1 "8" 0 1 1 "TestProcTI" 0 0 0 0 0.0803973509933775 0.94047619047619 0.937443845462713 0.946428571428571 0.943396226415094

"1828" "94" 335 1 1 "3" 0 1 1 "TestProcTI" 0 0 0 0 0.0803973509933775 0.886904761904762 0.85564490696941 0.898809523809524 0.867549668874172

"1829" "94" 336 0 0 "3" 0 0 0 "TestProcTI" 0 0 0 0 0.0803973509933775 0.886904761904762 0.85564490696941 0.898809523809524 0.867549668874172

"1830" "94" 337 1 1 "1" 0 1 1 "TestProcTI" 0 0 0 0 0.0803973509933775 0.55952380952381 0.499826629680999 0.613095238095238 0.553398058252427

"1831" "94" 338 0 0 "1" 0 0 0 "TestProcTI" 0 0 0 0 0.0803973509933775 0.55952380952381 0.499826629680999 0.613095238095238 0.553398058252427

"1832" "94" 339 1 1 "1" 0 0 0 "TestProcTI" 1 0 0 0 0.0803973509933775 0.55952380952381 0.499826629680999 0.613095238095238 0.553398058252427

"1833" "94" 340 0 1 "3" 0 0 1 "TestProcTI" 0 0 0 0 0.0803973509933775 0.886904761904762 0.85564490696941 0.898809523809524 0.867549668874172

"1834" "94" 341 0 0 "1" 0 0 0 "TestProcTI" 0 0 0 0 0.0803973509933775 0.55952380952381 0.499826629680999 0.613095238095238 0.553398058252427

"1835" "94" 342 1 1 "8" 0 1 1 "TestProcTI" 0 0 0 0 0.0803973509933775 0.94047619047619 0.937443845462713 0.946428571428571 0.943396226415094

"1836" "94" 343 0 0 "1" 0 0 0 "TestProcTI" 0 0 0 0 0.0803973509933775 0.55952380952381 0.499826629680999 0.613095238095238 0.553398058252427

"1837" "94" 344 1 1 "3" 0 1 1 "TestProcTI" 0 0 0 0 0.0803973509933775 0.886904761904762 0.85564490696941 0.898809523809524 0.867549668874172

"1838" "94" 345 1 1 "8" 0 1 1 "TestProcTI" 0 0 0 0 0.0803973509933775 0.94047619047619 0.937443845462713 0.946428571428571 0.943396226415094

"1839" "94" 346 1 1 "3" 0 1 1 "TestProcTI" 0 0 0 0 0.0803973509933775 0.886904761904762 0.85564490696941 0.898809523809524 0.867549668874172

"1840" "94" 347 1 1 "8" 0 1 1 "TestProcTI" 0 0 0 0 0.0803973509933775 0.94047619047619 0.937443845462713 0.946428571428571 0.943396226415094

"1841" "94" 348 1 1 "8" 0 1 1 "TestProcTI" 0 0 0 0 0.0803973509933775 0.94047619047619 0.937443845462713 0.946428571428571 0.943396226415094

"1842" "94" 349 1 1 "8" 0 1 1 "TestProcTI" 0 0 0 0 0.0803973509933775 0.94047619047619 0.937443845462713 0.946428571428571 0.943396226415094

"1843" "94" 350 0 1 "8" 0 0 1 "TestProcTI" 0 0 0 0 0.0803973509933775 0.94047619047619 0.937443845462713 0.946428571428571 0.943396226415094

"1844" "94" 351 1 1 "1" 0 1 1 "TestProcTI" 0 0 0 0 0.0803973509933775 0.55952380952381 0.499826629680999 0.613095238095238 0.553398058252427

"1845" "94" 352 0 1 "1" 0 0 0 "TestProcTI" 0 0 1 0 0.0803973509933775 0.55952380952381 0.499826629680999 0.613095238095238 0.553398058252427

"1846" "94" 353 1 0 "1" 0 0 0 "TestProcTI" 0 1 0 1 0.0803973509933775 0.55952380952381 0.499826629680999 0.613095238095238 0.553398058252427

"1847" "94" 354 1 1 "3" 0 1 1 "TestProcTI" 0 0 0 0 0.0803973509933775 0.886904761904762 0.85564490696941 0.898809523809524 0.867549668874172

"1848" "94" 355 1 1 "3" 0 1 1 "TestProcTI" 0 0 0 0 0.0803973509933775 0.886904761904762 0.85564490696941 0.898809523809524 0.867549668874172

"1849" "94" 356 1 1 "8" 0 1 1 "TestProcTI" 0 0 0 0 0.0803973509933775 0.94047619047619 0.937443845462713 0.946428571428571 0.943396226415094

"1850" "94" 357 0 1 "1" 0 0 1 "TestProcTI" 0 0 0 0 0.0803973509933775 0.55952380952381 0.499826629680999 0.613095238095238 0.553398058252427

"1851" "94" 359 0 1 "1" 0 0 1 "TestProcTI" 0 0 0 0 0.0803973509933775 0.55952380952381 0.499826629680999 0.613095238095238 0.553398058252427

"1852" "94" 360 1 1 "3" 0 1 1 "TestProcTI" 0 0 0 0 0.0803973509933775 0.886904761904762 0.85564490696941 0.898809523809524 0.867549668874172

"1853" "94" 361 1 1 "1" 0 1 1 "TestProcTI" 0 0 0 0 0.0803973509933775 0.55952380952381 0.499826629680999 0.613095238095238 0.553398058252427

"1854" "94" 362 1 1 "8" 0 1 1 "TestProcTI" 0 0 0 0 0.0803973509933775 0.94047619047619 0.937443845462713 0.946428571428571 0.943396226415094

"1855" "94" 363 0 0 "1" 0 0 0 "TestProcTI" 0 0 0 0 0.0803973509933775 0.55952380952381 0.499826629680999 0.613095238095238 0.553398058252427

"1856" "94" 364 0 1 "3" 0 0 0 "TestProcTI" 0 0 1 0 0.0803973509933775 0.886904761904762 0.85564490696941 0.898809523809524 0.867549668874172

"1857" "94" 365 1 1 "1" 0 1 1 "TestProcTI" 0 0 0 0 0.0803973509933775 0.55952380952381 0.499826629680999 0.613095238095238 0.553398058252427

"1858" "94" 366 1 1 "3" 0 1 1 "TestProcTI" 0 0 0 0 0.0803973509933775 0.886904761904762 0.85564490696941 0.898809523809524 0.867549668874172

"1859" "94" 367 1 1 "8" 0 1 1 "TestProcTI" 0 0 0 0 0.0803973509933775 0.94047619047619 0.937443845462713 0.946428571428571 0.943396226415094

"1860" "94" 368 1 1 "8" 0 1 1 "TestProcTI" 0 0 0 0 0.0803973509933775 0.94047619047619 0.937443845462713 0.946428571428571 0.943396226415094

"1861" "94" 369 1 1 "8" 0 1 1 "TestProcTI" 0 0 0 0 0.0803973509933775 0.94047619047619 0.937443845462713 0.946428571428571 0.943396226415094

"1862" "94" 370 1 1 "8" 0 1 1 "TestProcTI" 0 0 0 0 0.0803973509933775 0.94047619047619 0.937443845462713 0.946428571428571 0.943396226415094

"1863" "94" 371 0 0 "1" 0 0 0 "TestProcTI" 0 0 0 0 0.0803973509933775 0.55952380952381 0.499826629680999 0.613095238095238 0.553398058252427

"1864" "94" 372 1 1 "8" 0 1 1 "TestProcTI" 0 0 0 0 0.0803973509933775 0.94047619047619 0.937443845462713 0.946428571428571 0.943396226415094

"1865" "94" 373 1 1 "8" 0 1 1 "TestProcTI" 0 0 0 0 0.0803973509933775 0.94047619047619 0.937443845462713 0.946428571428571 0.943396226415094

"1866" "94" 374 1 1 "3" 0 1 1 "TestProcTI" 0 0 0 0 0.0803973509933775 0.886904761904762 0.85564490696941 0.898809523809524 0.867549668874172

"1867" "94" 375 1 1 "8" 0 1 1 "TestProcTI" 0 0 0 0 0.0803973509933775 0.94047619047619 0.937443845462713 0.946428571428571 0.943396226415094

"1868" "94" 376 1 1 "8" 0 1 1 "TestProcTI" 0 0 0 0 0.0803973509933775 0.94047619047619 0.937443845462713 0.946428571428571 0.943396226415094

"1869" "94" 377 1 0 "1" 0 1 0 "TestProcTI" 0 0 0 0 0.0803973509933775 0.55952380952381 0.499826629680999 0.613095238095238 0.553398058252427

"1870" "94" 378 1 1 "1" 0 1 1 "TestProcTI" 0 0 0 0 0.0803973509933775 0.55952380952381 0.499826629680999 0.613095238095238 0.553398058252427

"1871" "94" 379 1 1 "8" 0 1 1 "TestProcTI" 0 0 0 0 0.0803973509933775 0.94047619047619 0.937443845462713 0.946428571428571 0.943396226415094

"1872" "94" 380 1 1 "1" 0 1 1 "TestProcTI" 0 0 0 0 0.0803973509933775 0.55952380952381 0.499826629680999 0.613095238095238 0.553398058252427

"1873" "94" 381 1 1 "3" 0 1 1 "TestProcTI" 0 0 0 0 0.0803973509933775 0.886904761904762 0.85564490696941 0.898809523809524 0.867549668874172

"1874" "94" 382 1 1 "8" 0 1 1 "TestProcTI" 0 0 0 0 0.0803973509933775 0.94047619047619 0.937443845462713 0.946428571428571 0.943396226415094

"1875" "94" 383 0 1 "1" 0 0 1 "TestProcTI" 0 0 0 1 0.0803973509933775 0.55952380952381 0.499826629680999 0.613095238095238 0.553398058252427

"1876" "94" 384 1 1 "3" 0 1 1 "TestProcTI" 0 0 0 0 0.0803973509933775 0.886904761904762 0.85564490696941 0.898809523809524 0.867549668874172

"1877" "94" 385 1 1 "8" 0 1 1 "TestProcTI" 0 0 0 0 0.0803973509933775 0.94047619047619 0.937443845462713 0.946428571428571 0.943396226415094

"1878" "94" 386 1 1 "3" 0 1 1 "TestProcTI" 0 0 0 0 0.0803973509933775 0.886904761904762 0.85564490696941 0.898809523809524 0.867549668874172

"1879" "94" 387 1 0 "1" 0 0 0 "TestProcTI" 0 1 0 1 0.0803973509933775 0.55952380952381 0.499826629680999 0.613095238095238 0.553398058252427

"1880" "94" 388 1 0 "1" 0 1 0 "TestProcTI" 0 0 0 0 0.0803973509933775 0.55952380952381 0.499826629680999 0.613095238095238 0.553398058252427

"1881" "94" 389 1 0 "1" 0 1 0 "TestProcTI" 0 0 0 0 0.0803973509933775 0.55952380952381 0.499826629680999 0.613095238095238 0.553398058252427

"1882" "94" 390 1 1 "8" 0 1 1 "TestProcTI" 0 0 0 0 0.0803973509933775 0.94047619047619 0.937443845462713 0.946428571428571 0.943396226415094

"1883" "94" 392 1 1 "8" 0 1 1 "TestProcTI" 0 0 0 0 0.0803973509933775 0.94047619047619 0.937443845462713 0.946428571428571 0.943396226415094

"1884" "94" 393 1 1 "8" 0 1 1 "TestProcTI" 0 0 0 0 0.0803973509933775 0.94047619047619 0.937443845462713 0.946428571428571 0.943396226415094

"1885" "94" 394 0 1 "1" 0 0 1 "TestProcTI" 0 0 0 1 0.0803973509933775 0.55952380952381 0.499826629680999 0.613095238095238 0.553398058252427

"1886" "94" 395 0 0 "1" 0 0 0 "TestProcTI" 0 0 0 0 0.0803973509933775 0.55952380952381 0.499826629680999 0.613095238095238 0.553398058252427

"1887" "94" 396 1 1 "3" 0 1 1 "TestProcTI" 0 0 0 0 0.0803973509933775 0.886904761904762 0.85564490696941 0.898809523809524 0.867549668874172

"1888" "94" 397 1 0 "3" 0 1 0 "TestProcTI" 0 0 0 0 0.0803973509933775 0.886904761904762 0.85564490696941 0.898809523809524 0.867549668874172

"1889" "94" 398 1 1 "3" 0 1 1 "TestProcTI" 0 0 0 0 0.0803973509933775 0.886904761904762 0.85564490696941 0.898809523809524 0.867549668874172

"1890" "94" 399 1 1 "8" 0 1 1 "TestProcTI" 0 0 0 0 0.0803973509933775 0.94047619047619 0.937443845462713 0.946428571428571 0.943396226415094

"1891" "94" 400 1 1 "3" 0 1 1 "TestProcTI" 0 0 0 0 0.0803973509933775 0.886904761904762 0.85564490696941 0.898809523809524 0.867549668874172

"1892" "94" 401 1 1 "3" 0 1 1 "TestProcTI" 0 0 0 0 0.0803973509933775 0.886904761904762 0.85564490696941 0.898809523809524 0.867549668874172

"1893" "94" 402 1 1 "8" 0 1 1 "TestProcTI" 0 0 0 0 0.0803973509933775 0.94047619047619 0.937443845462713 0.946428571428571 0.943396226415094

"1894" "94" 403 1 1 "3" 0 1 1 "TestProcTI" 0 0 0 0 0.0803973509933775 0.886904761904762 0.85564490696941 0.898809523809524 0.867549668874172

"1895" "94" 404 1 1 "3" 0 1 1 "TestProcTI" 0 0 0 0 0.0803973509933775 0.886904761904762 0.85564490696941 0.898809523809524 0.867549668874172

"1896" "94" 405 1 1 "8" 0 1 1 "TestProcTI" 0 0 0 0 0.0803973509933775 0.94047619047619 0.937443845462713 0.946428571428571 0.943396226415094

"1897" "94" 406 1 1 "8" 0 1 1 "TestProcTI" 0 0 0 0 0.0803973509933775 0.94047619047619 0.937443845462713 0.946428571428571 0.943396226415094

"1898" "94" 407 1 1 "8" 0 1 1 "TestProcTI" 0 0 0 0 0.0803973509933775 0.94047619047619 0.937443845462713 0.946428571428571 0.943396226415094

"1899" "94" 408 1 1 "3" 0 0 0 "TestProcTI" 1 0 0 0 0.0803973509933775 0.886904761904762 0.85564490696941 0.898809523809524 0.867549668874172

"1900" "94" 409 1 1 "1" 0 1 1 "TestProcTI" 0 0 0 0 0.0803973509933775 0.55952380952381 0.499826629680999 0.613095238095238 0.553398058252427

"1901" "94" 410 1 1 "8" 0 1 1 "TestProcTI" 0 0 0 0 0.0803973509933775 0.94047619047619 0.937443845462713 0.946428571428571 0.943396226415094

"1902" "94" 411 0 0 "1" 0 0 0 "TestProcTI" 0 0 0 0 0.0803973509933775 0.55952380952381 0.499826629680999 0.613095238095238 0.553398058252427

"1903" "94" 412 1 1 "8" 0 1 1 "TestProcTI" 0 0 0 0 0.0803973509933775 0.94047619047619 0.937443845462713 0.946428571428571 0.943396226415094

"1904" "94" 413 0 1 "1" 0 0 1 "TestProcTI" 0 0 0 1 0.0803973509933775 0.55952380952381 0.499826629680999 0.613095238095238 0.553398058252427

"1905" "94" 414 1 1 "8" 0 1 1 "TestProcTI" 0 0 0 0 0.0803973509933775 0.94047619047619 0.937443845462713 0.946428571428571 0.943396226415094

"1906" "94" 415 1 0 "1" 0 1 0 "TestProcTI" 0 0 0 0 0.0803973509933775 0.55952380952381 0.499826629680999 0.613095238095238 0.553398058252427

"1907" "94" 416 1 1 "8" 0 1 1 "TestProcTI" 0 0 0 0 0.0803973509933775 0.94047619047619 0.937443845462713 0.946428571428571 0.943396226415094

"1908" "94" 417 1 1 "8" 0 1 1 "TestProcTI" 0 0 0 0 0.0803973509933775 0.94047619047619 0.937443845462713 0.946428571428571 0.943396226415094

"1909" "94" 418 1 1 "8" 0 1 1 "TestProcTI" 0 0 0 0 0.0803973509933775 0.94047619047619 0.937443845462713 0.946428571428571 0.943396226415094

"1910" "94" 419 0 0 "1" 0 0 0 "TestProcTI" 0 0 0 0 0.0803973509933775 0.55952380952381 0.499826629680999 0.613095238095238 0.553398058252427

"1911" "94" 420 1 1 "3" 0 1 1 "TestProcTI" 0 0 0 0 0.0803973509933775 0.886904761904762 0.85564490696941 0.898809523809524 0.867549668874172

"1912" "94" 421 1 1 "8" 0 1 1 "TestProcTI" 0 0 0 0 0.0803973509933775 0.94047619047619 0.937443845462713 0.946428571428571 0.943396226415094

"1913" "94" 422 1 1 "8" 0 1 1 "TestProcTI" 0 0 0 0 0.0803973509933775 0.94047619047619 0.937443845462713 0.946428571428571 0.943396226415094

"1914" "94" 423 1 0 "1" 0 1 0 "TestProcTI" 0 0 0 0 0.0803973509933775 0.55952380952381 0.499826629680999 0.613095238095238 0.553398058252427

"1915" "94" 424 0 1 "1" 0 0 1 "TestProcTI" 0 0 0 1 0.0803973509933775 0.55952380952381 0.499826629680999 0.613095238095238 0.553398058252427

"1916" "94" 425 1 1 "1" 0 0 0 "TestProcTI" 1 0 0 0 0.0803973509933775 0.55952380952381 0.499826629680999 0.613095238095238 0.553398058252427

"1917" "94" 426 1 1 "8" 0 1 1 "TestProcTI" 0 0 0 0 0.0803973509933775 0.94047619047619 0.937443845462713 0.946428571428571 0.943396226415094

"1918" "94" 427 1 1 "1" 0 1 1 "TestProcTI" 0 0 0 0 0.0803973509933775 0.55952380952381 0.499826629680999 0.613095238095238 0.553398058252427

"1919" "94" 428 0 0 "3" 0 0 0 "TestProcTI" 0 0 0 0 0.0803973509933775 0.886904761904762 0.85564490696941 0.898809523809524 0.867549668874172

"1920" "94" 429 0 0 "1" 0 0 0 "TestProcTI" 0 0 0 0 0.0803973509933775 0.55952380952381 0.499826629680999 0.613095238095238 0.553398058252427

"1921" "94" 430 1 0 "3" 0 1 0 "TestProcTI" 0 0 0 0 0.0803973509933775 0.886904761904762 0.85564490696941 0.898809523809524 0.867549668874172

"1922" "94" 431 0 1 "1" 0 0 0 "TestProcTI" 0 0 1 0 0.0803973509933775 0.55952380952381 0.499826629680999 0.613095238095238 0.553398058252427

"1923" "94" 432 1 1 "8" 0 1 1 "TestProcTI" 0 0 0 0 0.0803973509933775 0.94047619047619 0.937443845462713 0.946428571428571 0.943396226415094

"1924" "94" 433 0 0 "8" 0 0 0 "TestProcTI" 0 0 0 0 0.0803973509933775 0.94047619047619 0.937443845462713 0.946428571428571 0.943396226415094

"1925" "94" 434 1 1 "8" 0 1 1 "TestProcTI" 0 0 0 0 0.0803973509933775 0.94047619047619 0.937443845462713 0.946428571428571 0.943396226415094

"1926" "94" 436 1 1 "3" 0 1 1 "TestProcTI" 0 0 0 0 0.0803973509933775 0.886904761904762 0.85564490696941 0.898809523809524 0.867549668874172

"1927" "94" 437 1 1 "1" 0 1 1 "TestProcTI" 0 0 0 0 0.0803973509933775 0.55952380952381 0.499826629680999 0.613095238095238 0.553398058252427

"1928" "94" 438 1 1 "3" 0 1 1 "TestProcTI" 0 0 0 0 0.0803973509933775 0.886904761904762 0.85564490696941 0.898809523809524 0.867549668874172

"1929" "94" 439 1 1 "8" 0 1 1 "TestProcTI" 0 0 0 0 0.0803973509933775 0.94047619047619 0.937443845462713 0.946428571428571 0.943396226415094

"1930" "94" 440 1 0 "3" 0 1 0 "TestProcTI" 0 0 0 0 0.0803973509933775 0.886904761904762 0.85564490696941 0.898809523809524 0.867549668874172

"1931" "94" 441 1 0 "1" 0 1 0 "TestProcTI" 0 0 0 0 0.0803973509933775 0.55952380952381 0.499826629680999 0.613095238095238 0.553398058252427

"1932" "94" 442 1 1 "3" 0 1 1 "TestProcTI" 0 0 0 0 0.0803973509933775 0.886904761904762 0.85564490696941 0.898809523809524 0.867549668874172

"1933" "94" 443 1 0 "3" 0 1 0 "TestProcTI" 0 0 0 0 0.0803973509933775 0.886904761904762 0.85564490696941 0.898809523809524 0.867549668874172

"1934" "94" 444 1 0 "8" 0 0 0 "TestProcTI" 0 1 0 0 0.0803973509933775 0.94047619047619 0.937443845462713 0.946428571428571 0.943396226415094

"1935" "94" 445 1 1 "3" 0 1 1 "TestProcTI" 0 0 0 0 0.0803973509933775 0.886904761904762 0.85564490696941 0.898809523809524 0.867549668874172

"1936" "94" 446 0 1 "8" 0 0 0 "TestProcTI" 0 0 1 0 0.0803973509933775 0.94047619047619 0.937443845462713 0.946428571428571 0.943396226415094

"1937" "94" 447 0 0 "3" 0 0 0 "TestProcTI" 0 0 0 0 0.0803973509933775 0.886904761904762 0.85564490696941 0.898809523809524 0.867549668874172

"1938" "94" 448 1 0 "8" 0 0 0 "TestProcTI" 0 1 0 0 0.0803973509933775 0.94047619047619 0.937443845462713 0.946428571428571 0.943396226415094

"1939" "94" 449 0 1 "1" 0 0 0 "TestProcTI" 0 0 1 0 0.0803973509933775 0.55952380952381 0.499826629680999 0.613095238095238 0.553398058252427

"1940" "94" 450 1 1 "1" 0 1 1 "TestProcTI" 0 0 0 0 0.0803973509933775 0.55952380952381 0.499826629680999 0.613095238095238 0.553398058252427

"1941" "94" 451 1 1 "1" 0 1 1 "TestProcTI" 0 0 0 0 0.0803973509933775 0.55952380952381 0.499826629680999 0.613095238095238 0.553398058252427

"1942" "94" 452 1 0 "8" 0 0 0 "TestProcTI" 0 1 0 0 0.0803973509933775 0.94047619047619 0.937443845462713 0.946428571428571 0.943396226415094

"1943" "94" 453 1 0 "3" 0 1 0 "TestProcTI" 0 0 0 0 0.0803973509933775 0.886904761904762 0.85564490696941 0.898809523809524 0.867549668874172

"1944" "94" 454 1 1 "1" 0 1 1 "TestProcTI" 0 0 0 0 0.0803973509933775 0.55952380952381 0.499826629680999 0.613095238095238 0.553398058252427

"1945" "94" 455 1 0 "8" 0 1 0 "TestProcTI" 0 0 0 0 0.0803973509933775 0.94047619047619 0.937443845462713 0.946428571428571 0.943396226415094

"1946" "94" 456 0 1 "1" 0 0 0 "TestProcTI" 0 0 1 0 0.0803973509933775 0.55952380952381 0.499826629680999 0.613095238095238 0.553398058252427

"1947" "94" 457 1 1 "8" 0 1 1 "TestProcTI" 0 0 0 0 0.0803973509933775 0.94047619047619 0.937443845462713 0.946428571428571 0.943396226415094

"1948" "94" 458 1 1 "3" 0 1 1 "TestProcTI" 0 0 0 0 0.0803973509933775 0.886904761904762 0.85564490696941 0.898809523809524 0.867549668874172

"1949" "94" 459 1 1 "8" 0 1 1 "TestProcTI" 0 0 0 0 0.0803973509933775 0.94047619047619 0.937443845462713 0.946428571428571 0.943396226415094

"1950" "94" 460 1 0 "1" 0 0 0 "TestProcTI" 0 1 0 1 0.0803973509933775 0.55952380952381 0.499826629680999 0.613095238095238 0.553398058252427

"1951" "94" 461 0 1 "1" 0 0 1 "TestProcTI" 0 0 0 0 0.0803973509933775 0.55952380952381 0.499826629680999 0.613095238095238 0.553398058252427

"1952" "94" 462 1 1 "3" 0 1 1 "TestProcTI" 0 0 0 0 0.0803973509933775 0.886904761904762 0.85564490696941 0.898809523809524 0.867549668874172

"1953" "94" 463 1 1 "8" 0 1 1 "TestProcTI" 0 0 0 0 0.0803973509933775 0.94047619047619 0.937443845462713 0.946428571428571 0.943396226415094

"1954" "94" 464 1 0 "3" 0 0 0 "TestProcTI" 0 1 0 1 0.0803973509933775 0.886904761904762 0.85564490696941 0.898809523809524 0.867549668874172

"1955" "94" 465 1 1 "8" 0 1 1 "TestProcTI" 0 0 0 0 0.0803973509933775 0.94047619047619 0.937443845462713 0.946428571428571 0.943396226415094

"1956" "94" 466 1 1 "3" 0 1 1 "TestProcTI" 0 0 0 0 0.0803973509933775 0.886904761904762 0.85564490696941 0.898809523809524 0.867549668874172

"1957" "94" 467 1 1 "3" 0 1 1 "TestProcTI" 0 0 0 0 0.0803973509933775 0.886904761904762 0.85564490696941 0.898809523809524 0.867549668874172

"1958" "94" 468 0 1 "1" 0 0 1 "TestProcTI" 0 0 0 0 0.0803973509933775 0.55952380952381 0.499826629680999 0.613095238095238 0.553398058252427

"1959" "94" 469 1 1 "1" 0 1 1 "TestProcTI" 0 0 0 0 0.0803973509933775 0.55952380952381 0.499826629680999 0.613095238095238 0.553398058252427

"1960" "94" 470 1 1 "3" 0 1 1 "TestProcTI" 0 0 0 0 0.0803973509933775 0.886904761904762 0.85564490696941 0.898809523809524 0.867549668874172

"1961" "94" 471 0 1 "1" 0 0 0 "TestProcTI" 0 0 1 0 0.0803973509933775 0.55952380952381 0.499826629680999 0.613095238095238 0.553398058252427

"1962" "94" 472 1 1 "3" 0 1 1 "TestProcTI" 0 0 0 0 0.0803973509933775 0.886904761904762 0.85564490696941 0.898809523809524 0.867549668874172

"1963" "94" 473 0 1 "1" 0 0 1 "TestProcTI" 0 0 0 1 0.0803973509933775 0.55952380952381 0.499826629680999 0.613095238095238 0.553398058252427

"1964" "94" 474 1 1 "3" 0 1 1 "TestProcTI" 0 0 0 0 0.0803973509933775 0.886904761904762 0.85564490696941 0.898809523809524 0.867549668874172

"1965" "94" 475 1 1 "1" 0 1 1 "TestProcTI" 0 0 0 0 0.0803973509933775 0.55952380952381 0.499826629680999 0.613095238095238 0.553398058252427

"1966" "94" 476 1 1 "8" 0 0 0 "TestProcTI" 1 0 0 0 0.0803973509933775 0.94047619047619 0.937443845462713 0.946428571428571 0.943396226415094

"1967" "94" 477 1 1 "3" 0 1 1 "TestProcTI" 0 0 0 0 0.0803973509933775 0.886904761904762 0.85564490696941 0.898809523809524 0.867549668874172

"1968" "94" 478 1 1 "1" 0 1 1 "TestProcTI" 0 0 0 0 0.0803973509933775 0.55952380952381 0.499826629680999 0.613095238095238 0.553398058252427

"1969" "94" 479 1 1 "1" 0 1 1 "TestProcTI" 0 0 0 0 0.0803973509933775 0.55952380952381 0.499826629680999 0.613095238095238 0.553398058252427

"1970" "94" 480 1 1 "1" 0 1 1 "TestProcTI" 0 0 0 0 0.0803973509933775 0.55952380952381 0.499826629680999 0.613095238095238 0.553398058252427

"1971" "94" 481 1 1 "3" 0 1 1 "TestProcTI" 0 0 0 0 0.0803973509933775 0.886904761904762 0.85564490696941 0.898809523809524 0.867549668874172

"1972" "94" 482 1 1 "8" 0 1 1 "TestProcTI" 0 0 0 0 0.0803973509933775 0.94047619047619 0.937443845462713 0.946428571428571 0.943396226415094

"1973" "94" 483 0 0 "1" 0 0 0 "TestProcTI" 0 0 0 0 0.0803973509933775 0.55952380952381 0.499826629680999 0.613095238095238 0.553398058252427

"1974" "94" 484 1 1 "3" 0 1 1 "TestProcTI" 0 0 0 0 0.0803973509933775 0.886904761904762 0.85564490696941 0.898809523809524 0.867549668874172

"1975" "94" 485 1 1 "8" 0 1 1 "TestProcTI" 0 0 0 0 0.0803973509933775 0.94047619047619 0.937443845462713 0.946428571428571 0.943396226415094

"1976" "94" 486 1 1 "3" 0 1 1 "TestProcTI" 0 0 0 0 0.0803973509933775 0.886904761904762 0.85564490696941 0.898809523809524 0.867549668874172

"1977" "94" 487 1 1 "3" 0 1 1 "TestProcTI" 0 0 0 0 0.0803973509933775 0.886904761904762 0.85564490696941 0.898809523809524 0.867549668874172

"1978" "94" 488 1 1 "8" 0 1 1 "TestProcTI" 0 0 0 0 0.0803973509933775 0.94047619047619 0.937443845462713 0.946428571428571 0.943396226415094

"1979" "94" 489 1 0 "1" 0 1 0 "TestProcTI" 0 0 0 0 0.0803973509933775 0.55952380952381 0.499826629680999 0.613095238095238 0.553398058252427

"1980" "94" 490 1 1 "8" 0 1 1 "TestProcTI" 0 0 0 0 0.0803973509933775 0.94047619047619 0.937443845462713 0.946428571428571 0.943396226415094

"1981" "94" 491 1 0 "1" 0 0 0 "TestProcTI" 0 1 0 1 0.0803973509933775 0.55952380952381 0.499826629680999 0.613095238095238 0.553398058252427

"1982" "94" 492 1 1 "1" 0 1 1 "TestProcTI" 0 0 0 0 0.0803973509933775 0.55952380952381 0.499826629680999 0.613095238095238 0.553398058252427

"1983" "94" 493 1 1 "8" 0 1 1 "TestProcTI" 0 0 0 0 0.0803973509933775 0.94047619047619 0.937443845462713 0.946428571428571 0.943396226415094

"1984" "94" 494 1 1 "8" 0 1 1 "TestProcTI" 0 0 0 0 0.0803973509933775 0.94047619047619 0.937443845462713 0.946428571428571 0.943396226415094

"1985" "94" 495 1 1 "3" 0 1 1 "TestProcTI" 0 0 0 0 0.0803973509933775 0.886904761904762 0.85564490696941 0.898809523809524 0.867549668874172

"1986" "94" 496 0 1 "1" 0 0 1 "TestProcTI" 0 0 0 1 0.0803973509933775 0.55952380952381 0.499826629680999 0.613095238095238 0.553398058252427

"1987" "94" 497 1 0 "8" 0 1 0 "TestProcTI" 0 0 0 0 0.0803973509933775 0.94047619047619 0.937443845462713 0.946428571428571 0.943396226415094

"1988" "94" 498 1 1 "8" 0 1 1 "TestProcTI" 0 0 0 0 0.0803973509933775 0.94047619047619 0.937443845462713 0.946428571428571 0.943396226415094

"1989" "94" 499 1 1 "8" 0 1 1 "TestProcTI" 0 0 0 0 0.0803973509933775 0.94047619047619 0.937443845462713 0.946428571428571 0.943396226415094

"1990" "94" 500 1 1 "1" 0 1 1 "TestProcTI" 0 0 0 0 0.0803973509933775 0.55952380952381 0.499826629680999 0.613095238095238 0.553398058252427

"1991" "94" 501 1 0 "1" 0 0 0 "TestProcTI" 0 1 0 1 0.0803973509933775 0.55952380952381 0.499826629680999 0.613095238095238 0.553398058252427

"1992" "94" 502 0 0 "1" 0 0 0 "TestProcTI" 0 0 0 0 0.0803973509933775 0.55952380952381 0.499826629680999 0.613095238095238 0.553398058252427

"1993" "94" 503 1 1 "3" 0 1 1 "TestProcTI" 0 0 0 0 0.0803973509933775 0.886904761904762 0.85564490696941 0.898809523809524 0.867549668874172

"1994" "94" 504 1 1 "3" 0 1 1 "TestProcTI" 0 0 0 0 0.0803973509933775 0.886904761904762 0.85564490696941 0.898809523809524 0.867549668874172

"1995" "94" 505 0 0 "3" 0 0 0 "TestProcTI" 0 0 0 0 0.0803973509933775 0.886904761904762 0.85564490696941 0.898809523809524 0.867549668874172

"1996" "94" 506 1 1 "3" 0 1 1 "TestProcTI" 0 0 0 0 0.0803973509933775 0.886904761904762 0.85564490696941 0.898809523809524 0.867549668874172

"1997" "94" 507 1 0 "3" 0 1 0 "TestProcTI" 0 0 0 0 0.0803973509933775 0.886904761904762 0.85564490696941 0.898809523809524 0.867549668874172

"1998" "94" 508 1 1 "8" 0 1 1 "TestProcTI" 0 0 0 0 0.0803973509933775 0.94047619047619 0.937443845462713 0.946428571428571 0.943396226415094

"1999" "94" 509 1 1 "8" 0 1 1 "TestProcTI" 0 0 0 0 0.0803973509933775 0.94047619047619 0.937443845462713 0.946428571428571 0.943396226415094

"2000" "94" 510 1 1 "3" 0 1 1 "TestProcTI" 0 0 0 0 0.0803973509933775 0.886904761904762 0.85564490696941 0.898809523809524 0.867549668874172

"2001" "94" 511 0 1 "1" 0 0 0 "TestProcTI" 0 0 1 0 0.0803973509933775 0.55952380952381 0.499826629680999 0.613095238095238 0.553398058252427

"2002" "94" 512 1 0 "1" 0 1 0 "TestProcTI" 0 0 0 0 0.0803973509933775 0.55952380952381 0.499826629680999 0.613095238095238 0.553398058252427

"2003" "94" 513 0 1 "1" 0 0 1 "TestProcTI" 0 0 0 1 0.0803973509933775 0.55952380952381 0.499826629680999 0.613095238095238 0.553398058252427

"2004" "94" 514 1 1 "3" 0 1 1 "TestProcTI" 0 0 0 0 0.0803973509933775 0.886904761904762 0.85564490696941 0.898809523809524 0.867549668874172

"2005" "94" 515 1 0 "3" 0 1 0 "TestProcTI" 0 0 0 0 0.0803973509933775 0.886904761904762 0.85564490696941 0.898809523809524 0.867549668874172

"2006" "94" 516 1 1 "3" 0 1 1 "TestProcTI" 0 0 0 0 0.0803973509933775 0.886904761904762 0.85564490696941 0.898809523809524 0.867549668874172

"2007" "94" 517 1 1 "8" 0 1 1 "TestProcTI" 0 0 0 0 0.0803973509933775 0.94047619047619 0.937443845462713 0.946428571428571 0.943396226415094

"2008" "94" 518 1 1 "3" 0 1 1 "TestProcTI" 0 0 0 0 0.0803973509933775 0.886904761904762 0.85564490696941 0.898809523809524 0.867549668874172

"2009" "94" 520 0 1 "1" 0 0 1 "TestProcTI" 0 0 0 1 0.0803973509933775 0.55952380952381 0.499826629680999 0.613095238095238 0.553398058252427

"2010" "94" 521 1 1 "3" 0 1 1 "TestProcTI" 0 0 0 0 0.0803973509933775 0.886904761904762 0.85564490696941 0.898809523809524 0.867549668874172

"2011" "94" 522 1 0 "1" 0 1 0 "TestProcTI" 0 0 0 0 0.0803973509933775 0.55952380952381 0.499826629680999 0.613095238095238 0.553398058252427

"2012" "94" 523 1 1 "8" 0 1 1 "TestProcTI" 0 0 0 0 0.0803973509933775 0.94047619047619 0.937443845462713 0.946428571428571 0.943396226415094

"2013" "94" 524 0 0 "1" 0 0 0 "TestProcTI" 0 0 0 0 0.0803973509933775 0.55952380952381 0.499826629680999 0.613095238095238 0.553398058252427

"2014" "94" 525 1 1 "3" 0 1 1 "TestProcTI" 0 0 0 0 0.0803973509933775 0.886904761904762 0.85564490696941 0.898809523809524 0.867549668874172

"2015" "94" 526 1 0 "1" 0 1 0 "TestProcTI" 0 0 0 0 0.0803973509933775 0.55952380952381 0.499826629680999 0.613095238095238 0.553398058252427

"2016" "94" 528 1 1 "3" 0 1 1 "TestProcTI" 0 0 0 0 0.0803973509933775 0.886904761904762 0.85564490696941 0.898809523809524 0.867549668874172

"2017" "93" 1 1 1 "1" 0 0 0 "TestProcTI" 1 0 0 0 0.305606523955148 0.517857142857143 0.513764880952381 0.761904761904762 0.7578125

"2018" "93" 2 1 1 "8" 0 1 1 "TestProcTI" 0 0 0 0 0.305606523955148 0.773809523809524 0.826108687749909 0.779761904761905 0.83206106870229

"2019" "93" 3 1 1 "8" 0 1 1 "TestProcTI" 0 0 0 0 0.305606523955148 0.773809523809524 0.826108687749909 0.779761904761905 0.83206106870229

"2020" "93" 4 1 1 "1" 0 1 1 "TestProcTI" 0 0 0 0 0.305606523955148 0.517857142857143 0.513764880952381 0.761904761904762 0.7578125

"2021" "93" 5 1 1 "8" 0 1 1 "TestProcTI" 0 0 0 0 0.305606523955148 0.773809523809524 0.826108687749909 0.779761904761905 0.83206106870229

"2022" "93" 6 1 1 "8" 0 1 1 "TestProcTI" 0 0 0 0 0.305606523955148 0.773809523809524 0.826108687749909 0.779761904761905 0.83206106870229

"2023" "93" 7 1 1 "3" 0 0 0 "TestProcTI" 1 0 0 0 0.305606523955148 0.732142857142857 0.506349206349206 0.803571428571429 0.577777777777778

"2024" "93" 8 1 1 "1" 0 1 1 "TestProcTI" 0 0 0 0 0.305606523955148 0.517857142857143 0.513764880952381 0.761904761904762 0.7578125

"2025" "93" 9 1 1 "3" 0 1 1 "TestProcTI" 0 0 0 0 0.305606523955148 0.732142857142857 0.506349206349206 0.803571428571429 0.577777777777778

"2026" "93" 10 1 1 "8" 0 1 1 "TestProcTI" 0 0 0 0 0.305606523955148 0.773809523809524 0.826108687749909 0.779761904761905 0.83206106870229

"2027" "93" 11 1 1 "1" 0 0 0 "TestProcTI" 1 0 0 0 0.305606523955148 0.517857142857143 0.513764880952381 0.761904761904762 0.7578125

"2028" "93" 12 0 0 "3" 0 0 0 "TestProcTI" 0 0 0 0 0.305606523955148 0.732142857142857 0.506349206349206 0.803571428571429 0.577777777777778

"2029" "93" 13 1 1 "8" 0 1 1 "TestProcTI" 0 0 0 0 0.305606523955148 0.773809523809524 0.826108687749909 0.779761904761905 0.83206106870229

"2030" "93" 14 0 1 "8" 0 0 1 "TestProcTI" 0 0 0 0 0.305606523955148 0.773809523809524 0.826108687749909 0.779761904761905 0.83206106870229

"2031" "93" 15 1 0 "3" 0 1 0 "TestProcTI" 0 0 0 0 0.305606523955148 0.732142857142857 0.506349206349206 0.803571428571429 0.577777777777778

"2032" "93" 16 0 1 "8" 0 0 1 "TestProcTI" 0 0 0 0 0.305606523955148 0.773809523809524 0.826108687749909 0.779761904761905 0.83206106870229

"2033" "93" 17 1 0 "3" 0 1 0 "TestProcTI" 0 0 0 0 0.305606523955148 0.732142857142857 0.506349206349206 0.803571428571429 0.577777777777778

"2034" "93" 18 1 1 "3" 0 1 1 "TestProcTI" 0 0 0 0 0.305606523955148 0.732142857142857 0.506349206349206 0.803571428571429 0.577777777777778

"2035" "93" 19 1 0 "1" 0 1 0 "TestProcTI" 0 0 0 0 0.305606523955148 0.517857142857143 0.513764880952381 0.761904761904762 0.7578125

"2036" "93" 20 1 1 "1" 0 0 0 "TestProcTI" 1 0 0 0 0.305606523955148 0.517857142857143 0.513764880952381 0.761904761904762 0.7578125

"2037" "93" 21 1 1 "8" 0 1 1 "TestProcTI" 0 0 0 0 0.305606523955148 0.773809523809524 0.826108687749909 0.779761904761905 0.83206106870229

"2038" "93" 22 1 1 "3" 0 1 1 "TestProcTI" 0 0 0 0 0.305606523955148 0.732142857142857 0.506349206349206 0.803571428571429 0.577777777777778

"2039" "93" 23 1 0 "8" 0 1 0 "TestProcTI" 0 0 0 0 0.305606523955148 0.773809523809524 0.826108687749909 0.779761904761905 0.83206106870229

"2040" "93" 24 1 0 "1" 0 1 0 "TestProcTI" 0 0 0 0 0.305606523955148 0.517857142857143 0.513764880952381 0.761904761904762 0.7578125

"2041" "93" 25 0 0 "3" 0 0 0 "TestProcTI" 0 0 0 0 0.305606523955148 0.732142857142857 0.506349206349206 0.803571428571429 0.577777777777778

"2042" "93" 26 1 1 "3" 0 0 0 "TestProcTI" 1 0 0 0 0.305606523955148 0.732142857142857 0.506349206349206 0.803571428571429 0.577777777777778

"2043" "93" 27 1 1 "8" 0 1 1 "TestProcTI" 0 0 0 0 0.305606523955148 0.773809523809524 0.826108687749909 0.779761904761905 0.83206106870229

"2044" "93" 28 1 1 "3" 0 1 1 "TestProcTI" 0 0 0 0 0.305606523955148 0.732142857142857 0.506349206349206 0.803571428571429 0.577777777777778

"2045" "93" 29 0 0 "1" 0 0 0 "TestProcTI" 0 0 0 0 0.305606523955148 0.517857142857143 0.513764880952381 0.761904761904762 0.7578125

"2046" "93" 30 1 1 "8" 0 1 1 "TestProcTI" 0 0 0 0 0.305606523955148 0.773809523809524 0.826108687749909 0.779761904761905 0.83206106870229

"2047" "93" 31 0 1 "3" 0 0 1 "TestProcTI" 0 0 0 0 0.305606523955148 0.732142857142857 0.506349206349206 0.803571428571429 0.577777777777778

"2048" "93" 32 1 0 "1" 0 1 0 "TestProcTI" 0 0 0 0 0.305606523955148 0.517857142857143 0.513764880952381 0.761904761904762 0.7578125

"2049" "93" 33 1 1 "8" 0 1 1 "TestProcTI" 0 0 0 0 0.305606523955148 0.773809523809524 0.826108687749909 0.779761904761905 0.83206106870229

"2050" "93" 34 1 1 "1" 0 0 0 "TestProcTI" 1 0 0 0 0.305606523955148 0.517857142857143 0.513764880952381 0.761904761904762 0.7578125

"2051" "93" 35 1 1 "8" 0 1 1 "TestProcTI" 0 0 0 0 0.305606523955148 0.773809523809524 0.826108687749909 0.779761904761905 0.83206106870229

"2052" "93" 36 1 1 "8" 0 1 1 "TestProcTI" 0 0 0 0 0.305606523955148 0.773809523809524 0.826108687749909 0.779761904761905 0.83206106870229

"2053" "93" 37 1 0 "1" 0 0 0 "TestProcTI" 0 1 0 0 0.305606523955148 0.517857142857143 0.513764880952381 0.761904761904762 0.7578125

"2054" "93" 38 1 1 "1" 0 0 0 "TestProcTI" 1 0 0 0 0.305606523955148 0.517857142857143 0.513764880952381 0.761904761904762 0.7578125

"2055" "93" 39 0 1 "1" 0 0 0 "TestProcTI" 0 0 1 0 0.305606523955148 0.517857142857143 0.513764880952381 0.761904761904762 0.7578125

"2056" "93" 40 1 1 "8" 0 1 1 "TestProcTI" 0 0 0 0 0.305606523955148 0.773809523809524 0.826108687749909 0.779761904761905 0.83206106870229

"2057" "93" 41 1 0 "8" 0 1 0 "TestProcTI" 0 0 0 0 0.305606523955148 0.773809523809524 0.826108687749909 0.779761904761905 0.83206106870229

"2058" "93" 42 1 1 "3" 0 1 1 "TestProcTI" 0 0 0 0 0.305606523955148 0.732142857142857 0.506349206349206 0.803571428571429 0.577777777777778

"2059" "93" 43 0 0 "1" 0 0 0 "TestProcTI" 0 0 0 0 0.305606523955148 0.517857142857143 0.513764880952381 0.761904761904762 0.7578125

"2060" "93" 44 1 1 "1" 0 1 1 "TestProcTI" 0 0 0 0 0.305606523955148 0.517857142857143 0.513764880952381 0.761904761904762 0.7578125

"2061" "93" 46 1 0 "8" 0 1 0 "TestProcTI" 0 0 0 0 0.305606523955148 0.773809523809524 0.826108687749909 0.779761904761905 0.83206106870229

"2062" "93" 47 1 1 "1" 0 1 1 "TestProcTI" 0 0 0 0 0.305606523955148 0.517857142857143 0.513764880952381 0.761904761904762 0.7578125

"2063" "93" 48 0 1 "8" 0 0 1 "TestProcTI" 0 0 1 0 0.305606523955148 0.773809523809524 0.826108687749909 0.779761904761905 0.83206106870229

"2064" "93" 49 1 1 "1" 0 0 0 "TestProcTI" 1 0 0 0 0.305606523955148 0.517857142857143 0.513764880952381 0.761904761904762 0.7578125

"2065" "93" 50 1 0 "1" 0 1 0 "TestProcTI" 0 0 0 0 0.305606523955148 0.517857142857143 0.513764880952381 0.761904761904762 0.7578125

"2066" "93" 52 1 1 "1" 0 1 1 "TestProcTI" 0 0 0 0 0.305606523955148 0.517857142857143 0.513764880952381 0.761904761904762 0.7578125

"2067" "93" 53 1 1 "8" 0 1 1 "TestProcTI" 0 0 0 0 0.305606523955148 0.773809523809524 0.826108687749909 0.779761904761905 0.83206106870229

"2068" "93" 54 0 0 "8" 0 0 0 "TestProcTI" 0 0 0 0 0.305606523955148 0.773809523809524 0.826108687749909 0.779761904761905 0.83206106870229

"2069" "93" 56 1 0 "3" 0 1 0 "TestProcTI" 0 0 0 0 0.305606523955148 0.732142857142857 0.506349206349206 0.803571428571429 0.577777777777778

"2070" "93" 57 1 1 "8" 0 1 1 "TestProcTI" 0 0 0 0 0.305606523955148 0.773809523809524 0.826108687749909 0.779761904761905 0.83206106870229

"2071" "93" 58 1 1 "8" 0 1 1 "TestProcTI" 0 0 0 0 0.305606523955148 0.773809523809524 0.826108687749909 0.779761904761905 0.83206106870229

"2072" "93" 59 1 1 "3" 0 1 1 "TestProcTI" 0 0 0 0 0.305606523955148 0.732142857142857 0.506349206349206 0.803571428571429 0.577777777777778

"2073" "93" 60 1 0 "1" 0 1 0 "TestProcTI" 0 0 0 0 0.305606523955148 0.517857142857143 0.513764880952381 0.761904761904762 0.7578125

"2074" "93" 61 1 0 "3" 0 1 0 "TestProcTI" 0 0 0 0 0.305606523955148 0.732142857142857 0.506349206349206 0.803571428571429 0.577777777777778

"2075" "93" 62 1 1 "8" 0 1 1 "TestProcTI" 0 0 0 0 0.305606523955148 0.773809523809524 0.826108687749909 0.779761904761905 0.83206106870229

"2076" "93" 63 1 1 "8" 0 1 1 "TestProcTI" 0 0 0 0 0.305606523955148 0.773809523809524 0.826108687749909 0.779761904761905 0.83206106870229

"2077" "93" 64 1 1 "8" 0 1 1 "TestProcTI" 0 0 0 0 0.305606523955148 0.773809523809524 0.826108687749909 0.779761904761905 0.83206106870229

"2078" "93" 66 1 0 "3" 0 1 0 "TestProcTI" 0 0 0 0 0.305606523955148 0.732142857142857 0.506349206349206 0.803571428571429 0.577777777777778

"2079" "93" 67 1 1 "8" 0 1 1 "TestProcTI" 0 0 0 0 0.305606523955148 0.773809523809524 0.826108687749909 0.779761904761905 0.83206106870229

"2080" "93" 69 1 1 "1" 0 1 1 "TestProcTI" 0 0 0 0 0.305606523955148 0.517857142857143 0.513764880952381 0.761904761904762 0.7578125

"2081" "93" 70 0 1 "1" 0 0 1 "TestProcTI" 0 0 0 0 0.305606523955148 0.517857142857143 0.513764880952381 0.761904761904762 0.7578125

"2082" "93" 71 0 0 "1" 0 0 0 "TestProcTI" 0 0 0 0 0.305606523955148 0.517857142857143 0.513764880952381 0.761904761904762 0.7578125

"2083" "93" 72 1 0 "8" 0 1 0 "TestProcTI" 0 0 0 0 0.305606523955148 0.773809523809524 0.826108687749909 0.779761904761905 0.83206106870229

"2084" "93" 73 1 0 "3" 0 0 0 "TestProcTI" 0 1 0 0 0.305606523955148 0.732142857142857 0.506349206349206 0.803571428571429 0.577777777777778

"2085" "93" 74 1 1 "1" 0 1 1 "TestProcTI" 0 0 0 0 0.305606523955148 0.517857142857143 0.513764880952381 0.761904761904762 0.7578125

"2086" "93" 75 0 1 "8" 0 0 1 "TestProcTI" 0 0 0 0 0.305606523955148 0.773809523809524 0.826108687749909 0.779761904761905 0.83206106870229

"2087" "93" 76 0 0 "8" 0 0 0 "TestProcTI" 0 0 0 0 0.305606523955148 0.773809523809524 0.826108687749909 0.779761904761905 0.83206106870229

"2088" "93" 77 0 1 "1" 0 0 0 "TestProcTI" 0 0 1 0 0.305606523955148 0.517857142857143 0.513764880952381 0.761904761904762 0.7578125

"2089" "93" 78 1 1 "3" 0 0 0 "TestProcTI" 1 0 0 0 0.305606523955148 0.732142857142857 0.506349206349206 0.803571428571429 0.577777777777778

"2090" "93" 79 0 1 "8" 0 0 1 "TestProcTI" 0 0 1 0 0.305606523955148 0.773809523809524 0.826108687749909 0.779761904761905 0.83206106870229

"2091" "93" 80 1 0 "3" 0 1 0 "TestProcTI" 0 0 0 0 0.305606523955148 0.732142857142857 0.506349206349206 0.803571428571429 0.577777777777778

"2092" "93" 81 0 0 "3" 0 0 0 "TestProcTI" 0 0 0 0 0.305606523955148 0.732142857142857 0.506349206349206 0.803571428571429 0.577777777777778

"2093" "93" 82 0 1 "8" 0 0 1 "TestProcTI" 0 0 0 0 0.305606523955148 0.773809523809524 0.826108687749909 0.779761904761905 0.83206106870229

"2094" "93" 83 1 1 "8" 0 1 1 "TestProcTI" 0 0 0 0 0.305606523955148 0.773809523809524 0.826108687749909 0.779761904761905 0.83206106870229

"2095" "93" 84 1 0 "3" 0 1 0 "TestProcTI" 0 0 0 0 0.305606523955148 0.732142857142857 0.506349206349206 0.803571428571429 0.577777777777778

"2096" "93" 85 1 0 "1" 0 1 0 "TestProcTI" 0 0 0 0 0.305606523955148 0.517857142857143 0.513764880952381 0.761904761904762 0.7578125

"2097" "93" 86 1 1 "8" 0 1 1 "TestProcTI" 0 0 0 0 0.305606523955148 0.773809523809524 0.826108687749909 0.779761904761905 0.83206106870229

"2098" "93" 87 1 1 "3" 0 1 1 "TestProcTI" 0 0 0 0 0.305606523955148 0.732142857142857 0.506349206349206 0.803571428571429 0.577777777777778

"2099" "93" 88 1 1 "8" 0 1 1 "TestProcTI" 0 0 0 0 0.305606523955148 0.773809523809524 0.826108687749909 0.779761904761905 0.83206106870229

"2100" "93" 89 1 0 "3" 0 1 0 "TestProcTI" 0 0 0 0 0.305606523955148 0.732142857142857 0.506349206349206 0.803571428571429 0.577777777777778

"2101" "93" 90 1 0 "3" 0 1 0 "TestProcTI" 0 0 0 0 0.305606523955148 0.732142857142857 0.506349206349206 0.803571428571429 0.577777777777778

"2102" "93" 91 1 1 "1" 0 1 1 "TestProcTI" 0 0 0 0 0.305606523955148 0.517857142857143 0.513764880952381 0.761904761904762 0.7578125

"2103" "93" 92 1 1 "1" 0 0 0 "TestProcTI" 1 0 0 0 0.305606523955148 0.517857142857143 0.513764880952381 0.761904761904762 0.7578125

"2104" "93" 93 1 1 "1" 0 1 1 "TestProcTI" 0 0 0 0 0.305606523955148 0.517857142857143 0.513764880952381 0.761904761904762 0.7578125

"2105" "93" 94 0 0 "3" 0 0 0 "TestProcTI" 0 0 0 0 0.305606523955148 0.732142857142857 0.506349206349206 0.803571428571429 0.577777777777778

"2106" "93" 95 1 0 "1" 0 1 0 "TestProcTI" 0 0 0 0 0.305606523955148 0.517857142857143 0.513764880952381 0.761904761904762 0.7578125

"2107" "93" 96 1 1 "8" 0 1 1 "TestProcTI" 0 0 0 0 0.305606523955148 0.773809523809524 0.826108687749909 0.779761904761905 0.83206106870229

"2108" "93" 98 1 1 "8" 0 1 1 "TestProcTI" 0 0 0 0 0.305606523955148 0.773809523809524 0.826108687749909 0.779761904761905 0.83206106870229

"2109" "93" 99 1 1 "1" 0 1 1 "TestProcTI" 0 0 0 0 0.305606523955148 0.517857142857143 0.513764880952381 0.761904761904762 0.7578125

"2110" "93" 100 1 1 "8" 0 1 1 "TestProcTI" 0 0 0 0 0.305606523955148 0.773809523809524 0.826108687749909 0.779761904761905 0.83206106870229

"2111" "93" 101 0 1 "3" 0 0 0 "TestProcTI" 0 0 1 0 0.305606523955148 0.732142857142857 0.506349206349206 0.803571428571429 0.577777777777778

"2112" "93" 102 1 1 "1" 0 0 0 "TestProcTI" 1 0 0 0 0.305606523955148 0.517857142857143 0.513764880952381 0.761904761904762 0.7578125

"2113" "93" 103 1 1 "3" 0 1 1 "TestProcTI" 0 0 0 0 0.305606523955148 0.732142857142857 0.506349206349206 0.803571428571429 0.577777777777778

"2114" "93" 105 1 1 "1" 0 1 1 "TestProcTI" 0 0 0 0 0.305606523955148 0.517857142857143 0.513764880952381 0.761904761904762 0.7578125

"2115" "93" 106 0 1 "3" 0 0 1 "TestProcTI" 0 0 0 1 0.305606523955148 0.732142857142857 0.506349206349206 0.803571428571429 0.577777777777778

"2116" "93" 107 0 1 "1" 0 0 1 "TestProcTI" 0 0 1 0 0.305606523955148 0.517857142857143 0.513764880952381 0.761904761904762 0.7578125

"2117" "93" 110 1 1 "3" 0 1 1 "TestProcTI" 0 0 0 0 0.305606523955148 0.732142857142857 0.506349206349206 0.803571428571429 0.577777777777778

"2118" "93" 111 1 1 "8" 0 1 1 "TestProcTI" 0 0 0 0 0.305606523955148 0.773809523809524 0.826108687749909 0.779761904761905 0.83206106870229

"2119" "93" 112 1 1 "8" 0 1 1 "TestProcTI" 0 0 0 0 0.305606523955148 0.773809523809524 0.826108687749909 0.779761904761905 0.83206106870229

"2120" "93" 113 1 1 "3" 0 1 1 "TestProcTI" 0 0 0 0 0.305606523955148 0.732142857142857 0.506349206349206 0.803571428571429 0.577777777777778

"2121" "93" 114 0 0 "3" 0 0 0 "TestProcTI" 0 0 0 1 0.305606523955148 0.732142857142857 0.506349206349206 0.803571428571429 0.577777777777778

"2122" "93" 115 1 1 "1" 0 1 1 "TestProcTI" 0 0 0 0 0.305606523955148 0.517857142857143 0.513764880952381 0.761904761904762 0.7578125

"2123" "93" 116 1 1 "1" 0 1 1 "TestProcTI" 0 0 0 0 0.305606523955148 0.517857142857143 0.513764880952381 0.761904761904762 0.7578125

"2124" "93" 117 1 1 "1" 0 0 0 "TestProcTI" 1 0 0 0 0.305606523955148 0.517857142857143 0.513764880952381 0.761904761904762 0.7578125

"2125" "93" 118 1 0 "3" 0 1 0 "TestProcTI" 0 0 0 0 0.305606523955148 0.732142857142857 0.506349206349206 0.803571428571429 0.577777777777778

"2126" "93" 121 1 1 "1" 0 1 1 "TestProcTI" 0 0 0 0 0.305606523955148 0.517857142857143 0.513764880952381 0.761904761904762 0.7578125

"2127" "93" 122 1 1 "1" 0 1 1 "TestProcTI" 0 0 0 0 0.305606523955148 0.517857142857143 0.513764880952381 0.761904761904762 0.7578125

"2128" "93" 123 1 1 "1" 0 0 0 "TestProcTI" 1 0 0 0 0.305606523955148 0.517857142857143 0.513764880952381 0.761904761904762 0.7578125

"2129" "93" 124 1 1 "1" 0 1 1 "TestProcTI" 0 0 0 0 0.305606523955148 0.517857142857143 0.513764880952381 0.761904761904762 0.7578125

"2130" "93" 125 0 0 "1" 0 0 0 "TestProcTI" 0 0 0 0 0.305606523955148 0.517857142857143 0.513764880952381 0.761904761904762 0.7578125

"2131" "93" 126 1 1 "3" 0 1 1 "TestProcTI" 0 0 0 0 0.305606523955148 0.732142857142857 0.506349206349206 0.803571428571429 0.577777777777778

"2132" "93" 127 1 0 "1" 0 1 0 "TestProcTI" 0 0 0 0 0.305606523955148 0.517857142857143 0.513764880952381 0.761904761904762 0.7578125

"2133" "93" 128 0 1 "8" 0 0 1 "TestProcTI" 0 0 1 0 0.305606523955148 0.773809523809524 0.826108687749909 0.779761904761905 0.83206106870229

"2134" "93" 129 1 1 "8" 0 1 1 "TestProcTI" 0 0 0 0 0.305606523955148 0.773809523809524 0.826108687749909 0.779761904761905 0.83206106870229

"2135" "93" 130 1 1 "8" 0 1 1 "TestProcTI" 0 0 0 0 0.305606523955148 0.773809523809524 0.826108687749909 0.779761904761905 0.83206106870229

"2136" "93" 131 0 0 "8" 0 0 0 "TestProcTI" 0 0 0 0 0.305606523955148 0.773809523809524 0.826108687749909 0.779761904761905 0.83206106870229

"2137" "93" 132 1 0 "3" 0 0 0 "TestProcTI" 0 1 0 0 0.305606523955148 0.732142857142857 0.506349206349206 0.803571428571429 0.577777777777778

"2138" "93" 133 0 1 "8" 0 0 1 "TestProcTI" 0 0 1 0 0.305606523955148 0.773809523809524 0.826108687749909 0.779761904761905 0.83206106870229

"2139" "93" 134 1 1 "3" 0 1 1 "TestProcTI" 0 0 0 0 0.305606523955148 0.732142857142857 0.506349206349206 0.803571428571429 0.577777777777778

"2140" "93" 135 0 1 "8" 0 0 1 "TestProcTI" 0 0 0 0 0.305606523955148 0.773809523809524 0.826108687749909 0.779761904761905 0.83206106870229

"2141" "93" 136 0 1 "8" 0 0 1 "TestProcTI" 0 0 1 0 0.305606523955148 0.773809523809524 0.826108687749909 0.779761904761905 0.83206106870229

"2142" "93" 137 0 0 "8" 0 0 0 "TestProcTI" 0 0 0 0 0.305606523955148 0.773809523809524 0.826108687749909 0.779761904761905 0.83206106870229

"2143" "93" 138 0 1 "3" 0 0 1 "TestProcTI" 0 0 0 0 0.305606523955148 0.732142857142857 0.506349206349206 0.803571428571429 0.577777777777778

"2144" "93" 139 1 1 "1" 0 1 1 "TestProcTI" 0 0 0 0 0.305606523955148 0.517857142857143 0.513764880952381 0.761904761904762 0.7578125

"2145" "93" 140 0 0 "1" 0 0 0 "TestProcTI" 0 0 0 NA 0.305606523955148 0.517857142857143 0.513764880952381 0.761904761904762 0.7578125

"2146" "93" 141 1 0 "8" 0 1 0 "TestProcTI" 0 0 0 0 0.305606523955148 0.773809523809524 0.826108687749909 0.779761904761905 0.83206106870229

"2147" "93" 142 1 1 "8" 0 1 1 "TestProcTI" 0 0 0 0 0.305606523955148 0.773809523809524 0.826108687749909 0.779761904761905 0.83206106870229

"2148" "93" 143 0 0 "1" 0 0 0 "TestProcTI" 0 0 0 0 0.305606523955148 0.517857142857143 0.513764880952381 0.761904761904762 0.7578125

"2149" "93" 144 1 0 "3" 0 1 0 "TestProcTI" 0 0 0 0 0.305606523955148 0.732142857142857 0.506349206349206 0.803571428571429 0.577777777777778

"2150" "93" 145 1 0 "8" 0 1 0 "TestProcTI" 0 0 0 0 0.305606523955148 0.773809523809524 0.826108687749909 0.779761904761905 0.83206106870229

"2151" "93" 146 1 1 "8" 0 1 1 "TestProcTI" 0 0 0 0 0.305606523955148 0.773809523809524 0.826108687749909 0.779761904761905 0.83206106870229

"2152" "93" 147 1 1 "3" 0 1 1 "TestProcTI" 0 0 0 0 0.305606523955148 0.732142857142857 0.506349206349206 0.803571428571429 0.577777777777778

"2153" "93" 148 1 1 "1" 0 1 1 "TestProcTI" 0 0 0 0 0.305606523955148 0.517857142857143 0.513764880952381 0.761904761904762 0.7578125

"2154" "93" 149 1 1 "3" 0 1 1 "TestProcTI" 0 0 0 0 0.305606523955148 0.732142857142857 0.506349206349206 0.803571428571429 0.577777777777778

"2155" "93" 150 0 1 "1" 0 0 1 "TestProcTI" 0 0 0 0 0.305606523955148 0.517857142857143 0.513764880952381 0.761904761904762 0.7578125

"2156" "93" 151 1 1 "8" 0 1 1 "TestProcTI" 0 0 0 0 0.305606523955148 0.773809523809524 0.826108687749909 0.779761904761905 0.83206106870229

"2157" "93" 152 1 1 "3" 0 0 0 "TestProcTI" 1 0 0 0 0.305606523955148 0.732142857142857 0.506349206349206 0.803571428571429 0.577777777777778

"2158" "93" 153 1 1 "1" 0 0 0 "TestProcTI" 1 0 0 0 0.305606523955148 0.517857142857143 0.513764880952381 0.761904761904762 0.7578125

"2159" "93" 154 1 0 "3" 0 1 0 "TestProcTI" 0 0 0 0 0.305606523955148 0.732142857142857 0.506349206349206 0.803571428571429 0.577777777777778

"2160" "93" 155 1 1 "8" 0 1 1 "TestProcTI" 0 0 0 0 0.305606523955148 0.773809523809524 0.826108687749909 0.779761904761905 0.83206106870229

"2161" "93" 156 1 0 "1" 0 1 0 "TestProcTI" 0 0 0 0 0.305606523955148 0.517857142857143 0.513764880952381 0.761904761904762 0.7578125

"2162" "93" 157 1 1 "8" 0 1 1 "TestProcTI" 0 0 0 0 0.305606523955148 0.773809523809524 0.826108687749909 0.779761904761905 0.83206106870229

"2163" "93" 158 0 1 "3" 0 0 0 "TestProcTI" 0 0 1 0 0.305606523955148 0.732142857142857 0.506349206349206 0.803571428571429 0.577777777777778

"2164" "93" 159 1 1 "1" 0 1 1 "TestProcTI" 0 0 0 0 0.305606523955148 0.517857142857143 0.513764880952381 0.761904761904762 0.7578125

"2165" "93" 160 1 0 "8" 0 1 0 "TestProcTI" 0 0 0 0 0.305606523955148 0.773809523809524 0.826108687749909 0.779761904761905 0.83206106870229

"2166" "93" 161 1 0 "1" 0 1 0 "TestProcTI" 0 0 0 0 0.305606523955148 0.517857142857143 0.513764880952381 0.761904761904762 0.7578125

"2167" "93" 162 1 1 "8" 0 1 1 "TestProcTI" 0 0 0 0 0.305606523955148 0.773809523809524 0.826108687749909 0.779761904761905 0.83206106870229

"2168" "93" 163 1 1 "1" 0 1 1 "TestProcTI" 0 0 0 0 0.305606523955148 0.517857142857143 0.513764880952381 0.761904761904762 0.7578125

"2169" "93" 164 1 1 "3" 0 1 1 "TestProcTI" 0 0 0 0 0.305606523955148 0.732142857142857 0.506349206349206 0.803571428571429 0.577777777777778

"2170" "93" 165 1 0 "3" 0 1 0 "TestProcTI" 0 0 0 0 0.305606523955148 0.732142857142857 0.506349206349206 0.803571428571429 0.577777777777778

"2171" "93" 166 1 1 "1" 0 1 1 "TestProcTI" 0 0 0 0 0.305606523955148 0.517857142857143 0.513764880952381 0.761904761904762 0.7578125

"2172" "93" 167 1 1 "8" 0 1 1 "TestProcTI" 0 0 0 0 0.305606523955148 0.773809523809524 0.826108687749909 0.779761904761905 0.83206106870229

"2173" "93" 168 1 1 "1" 0 1 1 "TestProcTI" 0 0 0 0 0.305606523955148 0.517857142857143 0.513764880952381 0.761904761904762 0.7578125

"2174" "93" 169 1 1 "1" 0 1 1 "TestProcTI" 0 0 0 0 0.305606523955148 0.517857142857143 0.513764880952381 0.761904761904762 0.7578125

"2175" "93" 170 0 1 "8" 0 0 1 "TestProcTI" 0 0 1 0 0.305606523955148 0.773809523809524 0.826108687749909 0.779761904761905 0.83206106870229

"2176" "93" 171 1 0 "3" 0 1 0 "TestProcTI" 0 0 0 0 0.305606523955148 0.732142857142857 0.506349206349206 0.803571428571429 0.577777777777778

"2177" "93" 172 0 0 "1" 0 0 0 "TestProcTI" 0 0 0 0 0.305606523955148 0.517857142857143 0.513764880952381 0.761904761904762 0.7578125

"2178" "93" 173 1 1 "1" 0 1 1 "TestProcTI" 0 0 0 0 0.305606523955148 0.517857142857143 0.513764880952381 0.761904761904762 0.7578125

"2179" "93" 174 1 1 "3" 0 1 1 "TestProcTI" 0 0 0 0 0.305606523955148 0.732142857142857 0.506349206349206 0.803571428571429 0.577777777777778

"2180" "93" 175 1 1 "3" 0 1 1 "TestProcTI" 0 0 0 0 0.305606523955148 0.732142857142857 0.506349206349206 0.803571428571429 0.577777777777778

"2181" "93" 176 1 0 "3" 0 1 0 "TestProcTI" 0 0 0 0 0.305606523955148 0.732142857142857 0.506349206349206 0.803571428571429 0.577777777777778

"2182" "93" 177 0 1 "8" 0 0 1 "TestProcTI" 0 0 1 0 0.305606523955148 0.773809523809524 0.826108687749909 0.779761904761905 0.83206106870229

"2183" "93" 178 1 1 "1" 0 1 1 "TestProcTI" 0 0 0 0 0.305606523955148 0.517857142857143 0.513764880952381 0.761904761904762 0.7578125

"2184" "93" 179 0 0 "3" 0 0 0 "TestProcTI" 0 0 0 0 0.305606523955148 0.732142857142857 0.506349206349206 0.803571428571429 0.577777777777778

"2185" "93" 180 0 0 "3" 0 0 0 "TestProcTI" 0 0 0 NA 0.305606523955148 0.732142857142857 0.506349206349206 0.803571428571429 0.577777777777778

"2186" "93" 181 1 1 "3" 0 1 1 "TestProcTI" 0 0 0 0 0.305606523955148 0.732142857142857 0.506349206349206 0.803571428571429 0.577777777777778

"2187" "93" 182 1 0 "3" 0 1 0 "TestProcTI" 0 0 0 0 0.305606523955148 0.732142857142857 0.506349206349206 0.803571428571429 0.577777777777778

"2188" "93" 183 1 1 "3" 0 1 1 "TestProcTI" 0 0 0 0 0.305606523955148 0.732142857142857 0.506349206349206 0.803571428571429 0.577777777777778

"2189" "93" 184 0 0 "8" 0 0 0 "TestProcTI" 0 0 0 0 0.305606523955148 0.773809523809524 0.826108687749909 0.779761904761905 0.83206106870229

"2190" "93" 185 1 0 "1" 0 1 0 "TestProcTI" 0 0 0 0 0.305606523955148 0.517857142857143 0.513764880952381 0.761904761904762 0.7578125

"2191" "93" 186 1 0 "8" 0 1 0 "TestProcTI" 0 0 0 0 0.305606523955148 0.773809523809524 0.826108687749909 0.779761904761905 0.83206106870229

"2192" "93" 187 1 1 "1" 0 1 1 "TestProcTI" 0 0 0 0 0.305606523955148 0.517857142857143 0.513764880952381 0.761904761904762 0.7578125

"2193" "93" 188 1 1 "8" 0 1 1 "TestProcTI" 0 0 0 0 0.305606523955148 0.773809523809524 0.826108687749909 0.779761904761905 0.83206106870229

"2194" "93" 189 1 0 "3" 0 1 0 "TestProcTI" 0 0 0 0 0.305606523955148 0.732142857142857 0.506349206349206 0.803571428571429 0.577777777777778

"2195" "93" 190 1 1 "1" 0 0 0 "TestProcTI" 1 0 0 0 0.305606523955148 0.517857142857143 0.513764880952381 0.761904761904762 0.7578125

"2196" "93" 191 1 1 "3" 0 0 0 "TestProcTI" 1 0 0 0 0.305606523955148 0.732142857142857 0.506349206349206 0.803571428571429 0.577777777777778

"2197" "93" 192 1 1 "3" 0 0 0 "TestProcTI" 1 0 0 0 0.305606523955148 0.732142857142857 0.506349206349206 0.803571428571429 0.577777777777778

"2198" "93" 193 1 1 "8" 0 1 1 "TestProcTI" 0 0 0 0 0.305606523955148 0.773809523809524 0.826108687749909 0.779761904761905 0.83206106870229

"2199" "93" 194 1 0 "1" 0 1 0 "TestProcTI" 0 0 0 0 0.305606523955148 0.517857142857143 0.513764880952381 0.761904761904762 0.7578125

"2200" "93" 195 1 1 "1" 0 1 1 "TestProcTI" 0 0 0 0 0.305606523955148 0.517857142857143 0.513764880952381 0.761904761904762 0.7578125

"2201" "93" 196 1 1 "8" 0 1 1 "TestProcTI" 0 0 0 0 0.305606523955148 0.773809523809524 0.826108687749909 0.779761904761905 0.83206106870229

"2202" "93" 197 0 1 "1" 0 0 1 "TestProcTI" 0 0 0 0 0.305606523955148 0.517857142857143 0.513764880952381 0.761904761904762 0.7578125

"2203" "93" 198 0 0 "3" 0 0 0 "TestProcTI" 0 0 0 0 0.305606523955148 0.732142857142857 0.506349206349206 0.803571428571429 0.577777777777778

"2204" "93" 199 1 0 "1" 0 1 0 "TestProcTI" 0 0 0 0 0.305606523955148 0.517857142857143 0.513764880952381 0.761904761904762 0.7578125

"2205" "93" 200 1 1 "8" 0 1 1 "TestProcTI" 0 0 0 0 0.305606523955148 0.773809523809524 0.826108687749909 0.779761904761905 0.83206106870229

"2206" "93" 201 0 1 "1" 0 0 0 "TestProcTI" 0 0 1 0 0.305606523955148 0.517857142857143 0.513764880952381 0.761904761904762 0.7578125

"2207" "93" 202 1 1 "1" 0 0 0 "TestProcTI" 1 0 0 0 0.305606523955148 0.517857142857143 0.513764880952381 0.761904761904762 0.7578125

"2208" "93" 203 1 1 "1" 0 1 1 "TestProcTI" 0 0 0 0 0.305606523955148 0.517857142857143 0.513764880952381 0.761904761904762 0.7578125

"2209" "93" 204 1 1 "3" 0 1 1 "TestProcTI" 0 0 0 0 0.305606523955148 0.732142857142857 0.506349206349206 0.803571428571429 0.577777777777778

"2210" "93" 205 0 0 "1" 0 0 0 "TestProcTI" 0 0 0 0 0.305606523955148 0.517857142857143 0.513764880952381 0.761904761904762 0.7578125

"2211" "93" 206 1 1 "8" 0 1 1 "TestProcTI" 0 0 0 0 0.305606523955148 0.773809523809524 0.826108687749909 0.779761904761905 0.83206106870229

"2212" "93" 207 1 1 "1" 0 1 1 "TestProcTI" 0 0 0 0 0.305606523955148 0.517857142857143 0.513764880952381 0.761904761904762 0.7578125

"2213" "93" 208 0 0 "3" 0 0 0 "TestProcTI" 0 0 0 1 0.305606523955148 0.732142857142857 0.506349206349206 0.803571428571429 0.577777777777778

"2214" "93" 209 1 1 "1" 0 0 0 "TestProcTI" 1 0 0 0 0.305606523955148 0.517857142857143 0.513764880952381 0.761904761904762 0.7578125

"2215" "93" 210 1 0 "3" 0 1 0 "TestProcTI" 0 0 0 0 0.305606523955148 0.732142857142857 0.506349206349206 0.803571428571429 0.577777777777778

"2216" "93" 211 1 0 "3" 0 1 0 "TestProcTI" 0 0 0 0 0.305606523955148 0.732142857142857 0.506349206349206 0.803571428571429 0.577777777777778

"2217" "93" 212 1 1 "3" 0 1 1 "TestProcTI" 0 0 0 0 0.305606523955148 0.732142857142857 0.506349206349206 0.803571428571429 0.577777777777778

"2218" "93" 213 1 1 "8" 0 1 1 "TestProcTI" 0 0 0 0 0.305606523955148 0.773809523809524 0.826108687749909 0.779761904761905 0.83206106870229

"2219" "93" 214 1 1 "1" 0 1 1 "TestProcTI" 0 0 0 0 0.305606523955148 0.517857142857143 0.513764880952381 0.761904761904762 0.7578125

"2220" "93" 216 1 1 "3" 0 1 1 "TestProcTI" 0 0 0 0 0.305606523955148 0.732142857142857 0.506349206349206 0.803571428571429 0.577777777777778

"2221" "93" 217 1 1 "8" 0 1 1 "TestProcTI" 0 0 0 0 0.305606523955148 0.773809523809524 0.826108687749909 0.779761904761905 0.83206106870229

"2222" "93" 218 1 1 "8" 0 1 1 "TestProcTI" 0 0 0 0 0.305606523955148 0.773809523809524 0.826108687749909 0.779761904761905 0.83206106870229

"2223" "93" 219 1 0 "3" 0 1 0 "TestProcTI" 0 0 0 0 0.305606523955148 0.732142857142857 0.506349206349206 0.803571428571429 0.577777777777778

"2224" "93" 220 1 1 "8" 0 1 1 "TestProcTI" 0 0 0 0 0.305606523955148 0.773809523809524 0.826108687749909 0.779761904761905 0.83206106870229

"2225" "93" 221 1 1 "1" 0 1 1 "TestProcTI" 0 0 0 0 0.305606523955148 0.517857142857143 0.513764880952381 0.761904761904762 0.7578125

"2226" "93" 222 1 0 "1" 0 1 0 "TestProcTI" 0 0 0 0 0.305606523955148 0.517857142857143 0.513764880952381 0.761904761904762 0.7578125

"2227" "93" 223 1 0 "3" 0 1 0 "TestProcTI" 0 0 0 0 0.305606523955148 0.732142857142857 0.506349206349206 0.803571428571429 0.577777777777778

"2228" "93" 224 1 0 "3" 0 1 0 "TestProcTI" 0 0 0 0 0.305606523955148 0.732142857142857 0.506349206349206 0.803571428571429 0.577777777777778

"2229" "93" 225 1 1 "8" 0 1 1 "TestProcTI" 0 0 0 0 0.305606523955148 0.773809523809524 0.826108687749909 0.779761904761905 0.83206106870229

"2230" "93" 226 1 0 "1" 0 1 0 "TestProcTI" 0 0 0 0 0.305606523955148 0.517857142857143 0.513764880952381 0.761904761904762 0.7578125

"2231" "93" 227 1 1 "1" 0 1 1 "TestProcTI" 0 0 0 0 0.305606523955148 0.517857142857143 0.513764880952381 0.761904761904762 0.7578125

"2232" "93" 228 1 1 "1" 0 0 0 "TestProcTI" 1 0 0 0 0.305606523955148 0.517857142857143 0.513764880952381 0.761904761904762 0.7578125

"2233" "93" 229 1 1 "3" 0 1 1 "TestProcTI" 0 0 0 0 0.305606523955148 0.732142857142857 0.506349206349206 0.803571428571429 0.577777777777778

"2234" "93" 230 1 0 "3" 0 1 0 "TestProcTI" 0 0 0 0 0.305606523955148 0.732142857142857 0.506349206349206 0.803571428571429 0.577777777777778

"2235" "93" 231 1 1 "3" 0 1 1 "TestProcTI" 0 0 0 0 0.305606523955148 0.732142857142857 0.506349206349206 0.803571428571429 0.577777777777778

"2236" "93" 232 1 0 "1" 0 1 0 "TestProcTI" 0 0 0 0 0.305606523955148 0.517857142857143 0.513764880952381 0.761904761904762 0.7578125

"2237" "93" 233 0 0 "1" 0 0 0 "TestProcTI" 0 0 0 0 0.305606523955148 0.517857142857143 0.513764880952381 0.761904761904762 0.7578125

"2238" "93" 234 0 1 "1" 0 0 1 "TestProcTI" 0 0 1 0 0.305606523955148 0.517857142857143 0.513764880952381 0.761904761904762 0.7578125

"2239" "93" 235 1 0 "3" 0 0 0 "TestProcTI" 0 1 0 0 0.305606523955148 0.732142857142857 0.506349206349206 0.803571428571429 0.577777777777778

"2240" "93" 236 1 1 "3" 0 1 1 "TestProcTI" 0 0 0 0 0.305606523955148 0.732142857142857 0.506349206349206 0.803571428571429 0.577777777777778

"2241" "93" 237 1 0 "3" 0 1 0 "TestProcTI" 0 0 0 0 0.305606523955148 0.732142857142857 0.506349206349206 0.803571428571429 0.577777777777778

"2242" "93" 238 1 0 "8" 0 1 0 "TestProcTI" 0 0 0 0 0.305606523955148 0.773809523809524 0.826108687749909 0.779761904761905 0.83206106870229

"2243" "93" 239 1 1 "8" 0 1 1 "TestProcTI" 0 0 0 0 0.305606523955148 0.773809523809524 0.826108687749909 0.779761904761905 0.83206106870229

"2244" "93" 240 1 0 "8" 0 1 0 "TestProcTI" 0 0 0 0 0.305606523955148 0.773809523809524 0.826108687749909 0.779761904761905 0.83206106870229

"2245" "93" 241 1 1 "8" 0 1 1 "TestProcTI" 0 0 0 0 0.305606523955148 0.773809523809524 0.826108687749909 0.779761904761905 0.83206106870229

"2246" "93" 242 0 0 "1" 0 0 0 "TestProcTI" 0 0 0 NA 0.305606523955148 0.517857142857143 0.513764880952381 0.761904761904762 0.7578125

"2247" "93" 243 1 1 "3" 0 1 1 "TestProcTI" 0 0 0 0 0.305606523955148 0.732142857142857 0.506349206349206 0.803571428571429 0.577777777777778

"2248" "93" 244 1 0 "1" 0 1 0 "TestProcTI" 0 0 0 0 0.305606523955148 0.517857142857143 0.513764880952381 0.761904761904762 0.7578125

"2249" "93" 245 0 1 "8" 0 0 1 "TestProcTI" 0 0 0 0 0.305606523955148 0.773809523809524 0.826108687749909 0.779761904761905 0.83206106870229

"2250" "93" 246 1 1 "1" 0 1 1 "TestProcTI" 0 0 0 0 0.305606523955148 0.517857142857143 0.513764880952381 0.761904761904762 0.7578125

"2251" "93" 247 0 0 "1" 0 0 0 "TestProcTI" 0 0 0 0 0.305606523955148 0.517857142857143 0.513764880952381 0.761904761904762 0.7578125

"2252" "93" 248 1 1 "3" 0 1 1 "TestProcTI" 0 0 0 0 0.305606523955148 0.732142857142857 0.506349206349206 0.803571428571429 0.577777777777778

"2253" "93" 249 1 1 "3" 0 1 1 "TestProcTI" 0 0 0 0 0.305606523955148 0.732142857142857 0.506349206349206 0.803571428571429 0.577777777777778

"2254" "93" 250 0 1 "8" 0 0 1 "TestProcTI" 0 0 0 0 0.305606523955148 0.773809523809524 0.826108687749909 0.779761904761905 0.83206106870229

"2255" "93" 251 1 1 "8" 0 1 1 "TestProcTI" 0 0 0 0 0.305606523955148 0.773809523809524 0.826108687749909 0.779761904761905 0.83206106870229

"2256" "93" 252 0 0 "3" 0 0 0 "TestProcTI" 0 0 0 0 0.305606523955148 0.732142857142857 0.506349206349206 0.803571428571429 0.577777777777778

"2257" "93" 253 1 1 "8" 0 1 1 "TestProcTI" 0 0 0 0 0.305606523955148 0.773809523809524 0.826108687749909 0.779761904761905 0.83206106870229

"2258" "93" 254 1 1 "8" 0 1 1 "TestProcTI" 0 0 0 0 0.305606523955148 0.773809523809524 0.826108687749909 0.779761904761905 0.83206106870229

"2259" "93" 255 1 1 "3" 0 1 1 "TestProcTI" 0 0 0 0 0.305606523955148 0.732142857142857 0.506349206349206 0.803571428571429 0.577777777777778

"2260" "93" 256 1 1 "8" 0 1 1 "TestProcTI" 0 0 0 0 0.305606523955148 0.773809523809524 0.826108687749909 0.779761904761905 0.83206106870229

"2261" "93" 257 1 1 "8" 0 1 1 "TestProcTI" 0 0 0 0 0.305606523955148 0.773809523809524 0.826108687749909 0.779761904761905 0.83206106870229

"2262" "93" 258 1 1 "8" 0 1 1 "TestProcTI" 0 0 0 0 0.305606523955148 0.773809523809524 0.826108687749909 0.779761904761905 0.83206106870229

"2263" "93" 260 1 1 "8" 0 1 1 "TestProcTI" 0 0 0 0 0.305606523955148 0.773809523809524 0.826108687749909 0.779761904761905 0.83206106870229

"2264" "93" 261 1 1 "1" 0 1 1 "TestProcTI" 0 0 0 0 0.305606523955148 0.517857142857143 0.513764880952381 0.761904761904762 0.7578125

"2265" "93" 262 0 1 "8" 0 0 1 "TestProcTI" 0 0 0 0 0.305606523955148 0.773809523809524 0.826108687749909 0.779761904761905 0.83206106870229

"2266" "93" 263 1 1 "3" 0 1 1 "TestProcTI" 0 0 0 0 0.305606523955148 0.732142857142857 0.506349206349206 0.803571428571429 0.577777777777778

"2267" "93" 264 1 1 "8" 0 1 1 "TestProcTI" 0 0 0 0 0.305606523955148 0.773809523809524 0.826108687749909 0.779761904761905 0.83206106870229

"2268" "93" 265 1 1 "3" 0 1 1 "TestProcTI" 0 0 0 0 0.305606523955148 0.732142857142857 0.506349206349206 0.803571428571429 0.577777777777778

"2269" "93" 266 1 0 "3" 0 1 0 "TestProcTI" 0 0 0 0 0.305606523955148 0.732142857142857 0.506349206349206 0.803571428571429 0.577777777777778

"2270" "93" 267 1 1 "8" 0 1 1 "TestProcTI" 0 0 0 0 0.305606523955148 0.773809523809524 0.826108687749909 0.779761904761905 0.83206106870229

"2271" "93" 268 1 0 "3" 0 1 0 "TestProcTI" 0 0 0 0 0.305606523955148 0.732142857142857 0.506349206349206 0.803571428571429 0.577777777777778

"2272" "93" 269 1 1 "3" 0 1 1 "TestProcTI" 0 0 0 0 0.305606523955148 0.732142857142857 0.506349206349206 0.803571428571429 0.577777777777778

"2273" "93" 270 1 0 "1" 0 1 0 "TestProcTI" 0 0 0 0 0.305606523955148 0.517857142857143 0.513764880952381 0.761904761904762 0.7578125

"2274" "93" 271 1 1 "3" 0 1 1 "TestProcTI" 0 0 0 0 0.305606523955148 0.732142857142857 0.506349206349206 0.803571428571429 0.577777777777778

"2275" "93" 272 1 1 "8" 0 1 1 "TestProcTI" 0 0 0 0 0.305606523955148 0.773809523809524 0.826108687749909 0.779761904761905 0.83206106870229

"2276" "93" 273 1 1 "1" 0 0 0 "TestProcTI" 1 0 0 0 0.305606523955148 0.517857142857143 0.513764880952381 0.761904761904762 0.7578125

"2277" "93" 274 1 1 "1" 0 1 1 "TestProcTI" 0 0 0 0 0.305606523955148 0.517857142857143 0.513764880952381 0.761904761904762 0.7578125

"2278" "93" 275 0 0 "3" 0 0 0 "TestProcTI" 0 0 0 0 0.305606523955148 0.732142857142857 0.506349206349206 0.803571428571429 0.577777777777778

"2279" "93" 276 1 1 "8" 0 1 1 "TestProcTI" 0 0 0 0 0.305606523955148 0.773809523809524 0.826108687749909 0.779761904761905 0.83206106870229

"2280" "93" 277 1 1 "8" 0 1 1 "TestProcTI" 0 0 0 0 0.305606523955148 0.773809523809524 0.826108687749909 0.779761904761905 0.83206106870229

"2281" "93" 278 1 1 "3" 0 0 0 "TestProcTI" 1 0 0 0 0.305606523955148 0.732142857142857 0.506349206349206 0.803571428571429 0.577777777777778

"2282" "93" 279 1 1 "8" 0 1 1 "TestProcTI" 0 0 0 0 0.305606523955148 0.773809523809524 0.826108687749909 0.779761904761905 0.83206106870229

"2283" "93" 280 1 1 "1" 0 1 1 "TestProcTI" 0 0 0 0 0.305606523955148 0.517857142857143 0.513764880952381 0.761904761904762 0.7578125

"2284" "93" 282 1 1 "3" 0 1 1 "TestProcTI" 0 0 0 0 0.305606523955148 0.732142857142857 0.506349206349206 0.803571428571429 0.577777777777778

"2285" "93" 283 1 1 "3" 0 1 1 "TestProcTI" 0 0 0 0 0.305606523955148 0.732142857142857 0.506349206349206 0.803571428571429 0.577777777777778

"2286" "93" 284 1 0 "3" 0 0 0 "TestProcTI" 0 1 0 0 0.305606523955148 0.732142857142857 0.506349206349206 0.803571428571429 0.577777777777778

"2287" "93" 285 1 1 "3" 0 1 1 "TestProcTI" 0 0 0 0 0.305606523955148 0.732142857142857 0.506349206349206 0.803571428571429 0.577777777777778

"2288" "93" 286 1 1 "1" 0 0 0 "TestProcTI" 1 0 0 0 0.305606523955148 0.517857142857143 0.513764880952381 0.761904761904762 0.7578125

"2289" "93" 287 1 1 "8" 0 1 1 "TestProcTI" 0 0 0 0 0.305606523955148 0.773809523809524 0.826108687749909 0.779761904761905 0.83206106870229

"2290" "93" 288 1 1 "8" 0 0 0 "TestProcTI" 1 0 0 0 0.305606523955148 0.773809523809524 0.826108687749909 0.779761904761905 0.83206106870229

"2291" "93" 289 1 0 "1" 0 0 0 "TestProcTI" 0 1 0 0 0.305606523955148 0.517857142857143 0.513764880952381 0.761904761904762 0.7578125

"2292" "93" 290 1 1 "3" 0 0 0 "TestProcTI" 1 0 0 0 0.305606523955148 0.732142857142857 0.506349206349206 0.803571428571429 0.577777777777778

"2293" "93" 291 0 0 "1" 0 0 0 "TestProcTI" 0 0 0 0 0.305606523955148 0.517857142857143 0.513764880952381 0.761904761904762 0.7578125

"2294" "93" 292 1 1 "1" 0 0 0 "TestProcTI" 1 0 0 0 0.305606523955148 0.517857142857143 0.513764880952381 0.761904761904762 0.7578125

"2295" "93" 293 1 1 "3" 0 1 1 "TestProcTI" 0 0 0 0 0.305606523955148 0.732142857142857 0.506349206349206 0.803571428571429 0.577777777777778

"2296" "93" 294 1 1 "1" 0 1 1 "TestProcTI" 0 0 0 0 0.305606523955148 0.517857142857143 0.513764880952381 0.761904761904762 0.7578125

"2297" "93" 295 1 0 "3" 0 1 0 "TestProcTI" 0 0 0 0 0.305606523955148 0.732142857142857 0.506349206349206 0.803571428571429 0.577777777777778

"2298" "93" 296 1 0 "1" 0 1 0 "TestProcTI" 0 0 0 0 0.305606523955148 0.517857142857143 0.513764880952381 0.761904761904762 0.7578125

"2299" "93" 297 1 1 "8" 0 1 1 "TestProcTI" 0 0 0 0 0.305606523955148 0.773809523809524 0.826108687749909 0.779761904761905 0.83206106870229

"2300" "93" 298 1 0 "3" 0 1 0 "TestProcTI" 0 0 0 0 0.305606523955148 0.732142857142857 0.506349206349206 0.803571428571429 0.577777777777778

"2301" "93" 299 1 0 "8" 0 1 0 "TestProcTI" 0 0 0 0 0.305606523955148 0.773809523809524 0.826108687749909 0.779761904761905 0.83206106870229

"2302" "93" 300 1 1 "8" 0 1 1 "TestProcTI" 0 0 0 0 0.305606523955148 0.773809523809524 0.826108687749909 0.779761904761905 0.83206106870229

"2303" "93" 301 1 0 "1" 0 0 0 "TestProcTI" 0 1 0 0 0.305606523955148 0.517857142857143 0.513764880952381 0.761904761904762 0.7578125

"2304" "93" 302 1 1 "3" 0 1 1 "TestProcTI" 0 0 0 0 0.305606523955148 0.732142857142857 0.506349206349206 0.803571428571429 0.577777777777778

"2305" "93" 303 1 0 "1" 0 0 0 "TestProcTI" 0 1 0 0 0.305606523955148 0.517857142857143 0.513764880952381 0.761904761904762 0.7578125

"2306" "93" 304 1 1 "8" 0 1 1 "TestProcTI" 0 0 0 0 0.305606523955148 0.773809523809524 0.826108687749909 0.779761904761905 0.83206106870229

"2307" "93" 305 0 0 "1" 0 0 0 "TestProcTI" 0 0 0 0 0.305606523955148 0.517857142857143 0.513764880952381 0.761904761904762 0.7578125

"2308" "93" 306 0 0 "8" 0 0 0 "TestProcTI" 0 0 0 0 0.305606523955148 0.773809523809524 0.826108687749909 0.779761904761905 0.83206106870229

"2309" "93" 307 0 0 "3" 0 0 0 "TestProcTI" 0 0 0 0 0.305606523955148 0.732142857142857 0.506349206349206 0.803571428571429 0.577777777777778

"2310" "93" 308 1 1 "1" 0 1 1 "TestProcTI" 0 0 0 0 0.305606523955148 0.517857142857143 0.513764880952381 0.761904761904762 0.7578125

"2311" "93" 309 1 1 "3" 0 1 1 "TestProcTI" 0 0 0 0 0.305606523955148 0.732142857142857 0.506349206349206 0.803571428571429 0.577777777777778

"2312" "93" 310 1 0 "3" 0 1 0 "TestProcTI" 0 0 0 0 0.305606523955148 0.732142857142857 0.506349206349206 0.803571428571429 0.577777777777778

"2313" "93" 311 1 0 "3" 0 1 0 "TestProcTI" 0 0 0 0 0.305606523955148 0.732142857142857 0.506349206349206 0.803571428571429 0.577777777777778

"2314" "93" 312 0 1 "8" 0 0 1 "TestProcTI" 0 0 1 0 0.305606523955148 0.773809523809524 0.826108687749909 0.779761904761905 0.83206106870229

"2315" "93" 313 0 1 "8" 0 0 1 "TestProcTI" 0 0 1 0 0.305606523955148 0.773809523809524 0.826108687749909 0.779761904761905 0.83206106870229

"2316" "93" 314 1 0 "1" 0 0 0 "TestProcTI" 0 1 0 0 0.305606523955148 0.517857142857143 0.513764880952381 0.761904761904762 0.7578125

"2317" "93" 315 1 1 "8" 0 1 1 "TestProcTI" 0 0 0 0 0.305606523955148 0.773809523809524 0.826108687749909 0.779761904761905 0.83206106870229

"2318" "93" 316 1 1 "3" 0 1 1 "TestProcTI" 0 0 0 0 0.305606523955148 0.732142857142857 0.506349206349206 0.803571428571429 0.577777777777778

"2319" "93" 317 1 1 "3" 0 1 1 "TestProcTI" 0 0 0 0 0.305606523955148 0.732142857142857 0.506349206349206 0.803571428571429 0.577777777777778

"2320" "93" 318 1 1 "8" 0 1 1 "TestProcTI" 0 0 0 0 0.305606523955148 0.773809523809524 0.826108687749909 0.779761904761905 0.83206106870229

"2321" "93" 319 1 1 "8" 0 1 1 "TestProcTI" 0 0 0 0 0.305606523955148 0.773809523809524 0.826108687749909 0.779761904761905 0.83206106870229

"2322" "93" 320 0 1 "1" 0 0 0 "TestProcTI" 0 0 1 0 0.305606523955148 0.517857142857143 0.513764880952381 0.761904761904762 0.7578125

"2323" "93" 321 0 1 "1" 0 0 0 "TestProcTI" 0 0 1 0 0.305606523955148 0.517857142857143 0.513764880952381 0.761904761904762 0.7578125

"2324" "93" 322 1 1 "8" 0 1 1 "TestProcTI" 0 0 0 0 0.305606523955148 0.773809523809524 0.826108687749909 0.779761904761905 0.83206106870229

"2325" "93" 323 1 1 "8" 0 1 1 "TestProcTI" 0 0 0 0 0.305606523955148 0.773809523809524 0.826108687749909 0.779761904761905 0.83206106870229

"2326" "93" 324 1 1 "1" 0 1 1 "TestProcTI" 0 0 0 0 0.305606523955148 0.517857142857143 0.513764880952381 0.761904761904762 0.7578125

"2327" "93" 325 1 0 "8" 0 1 0 "TestProcTI" 0 0 0 0 0.305606523955148 0.773809523809524 0.826108687749909 0.779761904761905 0.83206106870229

"2328" "93" 326 0 0 "1" 0 0 0 "TestProcTI" 0 0 0 0 0.305606523955148 0.517857142857143 0.513764880952381 0.761904761904762 0.7578125

"2329" "93" 327 1 1 "3" 0 1 1 "TestProcTI" 0 0 0 0 0.305606523955148 0.732142857142857 0.506349206349206 0.803571428571429 0.577777777777778

"2330" "93" 328 1 1 "8" 0 1 1 "TestProcTI" 0 0 0 0 0.305606523955148 0.773809523809524 0.826108687749909 0.779761904761905 0.83206106870229

"2331" "93" 329 0 1 "8" 0 0 1 "TestProcTI" 0 0 0 1 0.305606523955148 0.773809523809524 0.826108687749909 0.779761904761905 0.83206106870229

"2332" "93" 330 1 1 "1" 0 1 1 "TestProcTI" 0 0 0 0 0.305606523955148 0.517857142857143 0.513764880952381 0.761904761904762 0.7578125

"2333" "93" 331 1 0 "3" 0 1 0 "TestProcTI" 0 0 0 0 0.305606523955148 0.732142857142857 0.506349206349206 0.803571428571429 0.577777777777778

"2334" "93" 332 1 1 "8" 0 1 1 "TestProcTI" 0 0 0 0 0.305606523955148 0.773809523809524 0.826108687749909 0.779761904761905 0.83206106870229

"2335" "93" 333 1 0 "1" 0 1 0 "TestProcTI" 0 0 0 0 0.305606523955148 0.517857142857143 0.513764880952381 0.761904761904762 0.7578125

"2336" "93" 334 0 1 "1" 0 0 0 "TestProcTI" 0 0 1 0 0.305606523955148 0.517857142857143 0.513764880952381 0.761904761904762 0.7578125

"2337" "93" 335 1 1 "8" 0 1 1 "TestProcTI" 0 0 0 0 0.305606523955148 0.773809523809524 0.826108687749909 0.779761904761905 0.83206106870229

"2338" "93" 336 0 0 "1" 0 0 0 "TestProcTI" 0 0 0 0 0.305606523955148 0.517857142857143 0.513764880952381 0.761904761904762 0.7578125

"2339" "93" 337 1 0 "3" 0 1 0 "TestProcTI" 0 0 0 0 0.305606523955148 0.732142857142857 0.506349206349206 0.803571428571429 0.577777777777778

"2340" "93" 338 1 1 "1" 0 0 0 "TestProcTI" 1 0 0 0 0.305606523955148 0.517857142857143 0.513764880952381 0.761904761904762 0.7578125

"2341" "93" 339 1 1 "1" 0 0 0 "TestProcTI" 1 0 0 0 0.305606523955148 0.517857142857143 0.513764880952381 0.761904761904762 0.7578125

"2342" "93" 340 1 0 "1" 0 1 0 "TestProcTI" 0 0 0 0 0.305606523955148 0.517857142857143 0.513764880952381 0.761904761904762 0.7578125

"2343" "93" 341 0 1 "3" 0 0 1 "TestProcTI" 0 0 0 0 0.305606523955148 0.732142857142857 0.506349206349206 0.803571428571429 0.577777777777778

"2344" "93" 342 0 0 "1" 0 0 0 "TestProcTI" 0 0 0 0 0.305606523955148 0.517857142857143 0.513764880952381 0.761904761904762 0.7578125

"2345" "93" 343 1 1 "8" 0 1 1 "TestProcTI" 0 0 0 0 0.305606523955148 0.773809523809524 0.826108687749909 0.779761904761905 0.83206106870229

"2346" "93" 344 1 0 "8" 0 1 0 "TestProcTI" 0 0 0 0 0.305606523955148 0.773809523809524 0.826108687749909 0.779761904761905 0.83206106870229

"2347" "93" 345 0 1 "1" 0 0 0 "TestProcTI" 0 0 1 0 0.305606523955148 0.517857142857143 0.513764880952381 0.761904761904762 0.7578125

"2348" "93" 346 0 0 "1" 0 0 0 "TestProcTI" 0 0 0 0 0.305606523955148 0.517857142857143 0.513764880952381 0.761904761904762 0.7578125

"2349" "93" 347 1 0 "3" 0 1 0 "TestProcTI" 0 0 0 0 0.305606523955148 0.732142857142857 0.506349206349206 0.803571428571429 0.577777777777778

"2350" "93" 348 1 0 "8" 0 1 0 "TestProcTI" 0 0 0 0 0.305606523955148 0.773809523809524 0.826108687749909 0.779761904761905 0.83206106870229

"2351" "93" 350 1 1 "8" 0 1 1 "TestProcTI" 0 0 0 0 0.305606523955148 0.773809523809524 0.826108687749909 0.779761904761905 0.83206106870229

"2352" "93" 351 1 0 "3" 0 1 0 "TestProcTI" 0 0 0 0 0.305606523955148 0.732142857142857 0.506349206349206 0.803571428571429 0.577777777777778

"2353" "93" 352 1 1 "8" 0 1 1 "TestProcTI" 0 0 0 0 0.305606523955148 0.773809523809524 0.826108687749909 0.779761904761905 0.83206106870229

"2354" "93" 353 1 1 "3" 0 1 1 "TestProcTI" 0 0 0 0 0.305606523955148 0.732142857142857 0.506349206349206 0.803571428571429 0.577777777777778

"2355" "93" 354 1 0 "8" 0 1 0 "TestProcTI" 0 0 0 0 0.305606523955148 0.773809523809524 0.826108687749909 0.779761904761905 0.83206106870229

"2356" "93" 355 0 1 "1" 0 0 1 "TestProcTI" 0 0 0 1 0.305606523955148 0.517857142857143 0.513764880952381 0.761904761904762 0.7578125

"2357" "93" 356 1 1 "8" 0 1 1 "TestProcTI" 0 0 0 0 0.305606523955148 0.773809523809524 0.826108687749909 0.779761904761905 0.83206106870229

"2358" "93" 357 0 0 "1" 0 0 0 "TestProcTI" 0 0 0 NA 0.305606523955148 0.517857142857143 0.513764880952381 0.761904761904762 0.7578125

"2359" "93" 358 1 1 "1" 0 0 0 "TestProcTI" 1 0 0 0 0.305606523955148 0.517857142857143 0.513764880952381 0.761904761904762 0.7578125

"2360" "93" 359 1 1 "1" 0 0 0 "TestProcTI" 1 0 0 0 0.305606523955148 0.517857142857143 0.513764880952381 0.761904761904762 0.7578125

"2361" "93" 361 1 1 "1" 0 0 0 "TestProcTI" 1 0 0 0 0.305606523955148 0.517857142857143 0.513764880952381 0.761904761904762 0.7578125

"2362" "93" 362 1 0 "3" 0 1 0 "TestProcTI" 0 0 0 0 0.305606523955148 0.732142857142857 0.506349206349206 0.803571428571429 0.577777777777778

"2363" "93" 364 1 1 "3" 0 1 1 "TestProcTI" 0 0 0 0 0.305606523955148 0.732142857142857 0.506349206349206 0.803571428571429 0.577777777777778

"2364" "93" 365 1 1 "8" 0 1 1 "TestProcTI" 0 0 0 0 0.305606523955148 0.773809523809524 0.826108687749909 0.779761904761905 0.83206106870229

"2365" "93" 366 1 1 "1" 0 1 1 "TestProcTI" 0 0 0 0 0.305606523955148 0.517857142857143 0.513764880952381 0.761904761904762 0.7578125

"2366" "93" 367 1 0 "8" 0 1 0 "TestProcTI" 0 0 0 0 0.305606523955148 0.773809523809524 0.826108687749909 0.779761904761905 0.83206106870229

"2367" "93" 368 1 1 "3" 0 1 1 "TestProcTI" 0 0 0 0 0.305606523955148 0.732142857142857 0.506349206349206 0.803571428571429 0.577777777777778

"2368" "93" 369 1 0 "3" 0 1 0 "TestProcTI" 0 0 0 0 0.305606523955148 0.732142857142857 0.506349206349206 0.803571428571429 0.577777777777778

"2369" "93" 370 0 0 "3" 0 0 0 "TestProcTI" 0 0 0 0 0.305606523955148 0.732142857142857 0.506349206349206 0.803571428571429 0.577777777777778

"2370" "93" 371 1 1 "8" 0 1 1 "TestProcTI" 0 0 0 0 0.305606523955148 0.773809523809524 0.826108687749909 0.779761904761905 0.83206106870229

"2371" "93" 372 0 1 "1" 0 0 1 "TestProcTI" 0 0 1 0 0.305606523955148 0.517857142857143 0.513764880952381 0.761904761904762 0.7578125

"2372" "93" 373 1 0 "8" 0 1 0 "TestProcTI" 0 0 0 0 0.305606523955148 0.773809523809524 0.826108687749909 0.779761904761905 0.83206106870229

"2373" "93" 374 1 1 "3" 0 1 1 "TestProcTI" 0 0 0 0 0.305606523955148 0.732142857142857 0.506349206349206 0.803571428571429 0.577777777777778

"2374" "93" 375 1 0 "1" 0 1 0 "TestProcTI" 0 0 0 0 0.305606523955148 0.517857142857143 0.513764880952381 0.761904761904762 0.7578125

"2375" "93" 376 1 0 "3" 0 1 0 "TestProcTI" 0 0 0 0 0.305606523955148 0.732142857142857 0.506349206349206 0.803571428571429 0.577777777777778

"2376" "93" 377 1 0 "8" 0 1 0 "TestProcTI" 0 0 0 0 0.305606523955148 0.773809523809524 0.826108687749909 0.779761904761905 0.83206106870229

"2377" "93" 378 1 1 "1" 0 0 0 "TestProcTI" 1 0 0 0 0.305606523955148 0.517857142857143 0.513764880952381 0.761904761904762 0.7578125

"2378" "93" 379 1 1 "8" 0 1 1 "TestProcTI" 0 0 0 0 0.305606523955148 0.773809523809524 0.826108687749909 0.779761904761905 0.83206106870229

"2379" "93" 380 1 1 "1" 0 0 0 "TestProcTI" 1 0 0 0 0.305606523955148 0.517857142857143 0.513764880952381 0.761904761904762 0.7578125

"2380" "93" 381 1 1 "3" 0 1 1 "TestProcTI" 0 0 0 0 0.305606523955148 0.732142857142857 0.506349206349206 0.803571428571429 0.577777777777778

"2381" "93" 382 1 1 "1" 0 0 0 "TestProcTI" 1 0 0 0 0.305606523955148 0.517857142857143 0.513764880952381 0.761904761904762 0.7578125

"2382" "93" 383 0 1 "8" 0 0 1 "TestProcTI" 0 0 0 0 0.305606523955148 0.773809523809524 0.826108687749909 0.779761904761905 0.83206106870229

"2383" "93" 384 1 0 "1" 0 0 0 "TestProcTI" 0 1 0 0 0.305606523955148 0.517857142857143 0.513764880952381 0.761904761904762 0.7578125

"2384" "93" 386 1 1 "8" 0 1 1 "TestProcTI" 0 0 0 0 0.305606523955148 0.773809523809524 0.826108687749909 0.779761904761905 0.83206106870229

"2385" "93" 387 1 1 "3" 0 1 1 "TestProcTI" 0 0 0 0 0.305606523955148 0.732142857142857 0.506349206349206 0.803571428571429 0.577777777777778

"2386" "93" 388 1 0 "3" 0 1 0 "TestProcTI" 0 0 0 0 0.305606523955148 0.732142857142857 0.506349206349206 0.803571428571429 0.577777777777778

"2387" "93" 389 1 1 "3" 0 1 1 "TestProcTI" 0 0 0 0 0.305606523955148 0.732142857142857 0.506349206349206 0.803571428571429 0.577777777777778

"2388" "93" 390 1 0 "3" 0 1 0 "TestProcTI" 0 0 0 0 0.305606523955148 0.732142857142857 0.506349206349206 0.803571428571429 0.577777777777778

"2389" "93" 391 1 1 "3" 0 1 1 "TestProcTI" 0 0 0 0 0.305606523955148 0.732142857142857 0.506349206349206 0.803571428571429 0.577777777777778

"2390" "93" 392 1 1 "8" 0 1 1 "TestProcTI" 0 0 0 0 0.305606523955148 0.773809523809524 0.826108687749909 0.779761904761905 0.83206106870229

"2391" "93" 393 1 1 "1" 0 1 1 "TestProcTI" 0 0 0 0 0.305606523955148 0.517857142857143 0.513764880952381 0.761904761904762 0.7578125

"2392" "93" 394 1 1 "8" 0 1 1 "TestProcTI" 0 0 0 0 0.305606523955148 0.773809523809524 0.826108687749909 0.779761904761905 0.83206106870229

"2393" "93" 395 1 1 "1" 0 1 1 "TestProcTI" 0 0 0 0 0.305606523955148 0.517857142857143 0.513764880952381 0.761904761904762 0.7578125

"2394" "93" 396 1 1 "3" 0 1 1 "TestProcTI" 0 0 0 0 0.305606523955148 0.732142857142857 0.506349206349206 0.803571428571429 0.577777777777778

"2395" "93" 398 1 1 "3" 0 1 1 "TestProcTI" 0 0 0 0 0.305606523955148 0.732142857142857 0.506349206349206 0.803571428571429 0.577777777777778

"2396" "93" 399 0 0 "3" 0 0 0 "TestProcTI" 0 0 0 0 0.305606523955148 0.732142857142857 0.506349206349206 0.803571428571429 0.577777777777778

"2397" "93" 400 1 1 "8" 0 1 1 "TestProcTI" 0 0 0 0 0.305606523955148 0.773809523809524 0.826108687749909 0.779761904761905 0.83206106870229

"2398" "93" 401 1 1 "1" 0 0 0 "TestProcTI" 1 0 0 0 0.305606523955148 0.517857142857143 0.513764880952381 0.761904761904762 0.7578125

"2399" "93" 402 1 1 "1" 0 0 0 "TestProcTI" 1 0 0 0 0.305606523955148 0.517857142857143 0.513764880952381 0.761904761904762 0.7578125

"2400" "93" 403 1 1 "8" 0 1 1 "TestProcTI" 0 0 0 0 0.305606523955148 0.773809523809524 0.826108687749909 0.779761904761905 0.83206106870229

"2401" "93" 404 1 0 "1" 0 1 0 "TestProcTI" 0 0 0 0 0.305606523955148 0.517857142857143 0.513764880952381 0.761904761904762 0.7578125

"2402" "93" 405 1 1 "3" 0 1 1 "TestProcTI" 0 0 0 0 0.305606523955148 0.732142857142857 0.506349206349206 0.803571428571429 0.577777777777778

"2403" "93" 406 1 0 "3" 0 1 0 "TestProcTI" 0 0 0 0 0.305606523955148 0.732142857142857 0.506349206349206 0.803571428571429 0.577777777777778

"2404" "93" 407 0 0 "3" 0 0 0 "TestProcTI" 0 0 0 0 0.305606523955148 0.732142857142857 0.506349206349206 0.803571428571429 0.577777777777778

"2405" "93" 408 0 0 "1" 0 0 0 "TestProcTI" 0 0 0 0 0.305606523955148 0.517857142857143 0.513764880952381 0.761904761904762 0.7578125

"2406" "93" 409 1 1 "1" 0 1 1 "TestProcTI" 0 0 0 0 0.305606523955148 0.517857142857143 0.513764880952381 0.761904761904762 0.7578125

"2407" "93" 410 1 1 "1" 0 1 1 "TestProcTI" 0 0 0 0 0.305606523955148 0.517857142857143 0.513764880952381 0.761904761904762 0.7578125

"2408" "93" 411 0 1 "8" 0 0 1 "TestProcTI" 0 0 0 0 0.305606523955148 0.773809523809524 0.826108687749909 0.779761904761905 0.83206106870229

"2409" "93" 412 1 1 "3" 0 1 1 "TestProcTI" 0 0 0 0 0.305606523955148 0.732142857142857 0.506349206349206 0.803571428571429 0.577777777777778

"2410" "93" 413 1 1 "8" 0 1 1 "TestProcTI" 0 0 0 0 0.305606523955148 0.773809523809524 0.826108687749909 0.779761904761905 0.83206106870229

"2411" "93" 414 1 1 "1" 0 0 0 "TestProcTI" 1 0 0 0 0.305606523955148 0.517857142857143 0.513764880952381 0.761904761904762 0.7578125

"2412" "93" 415 0 1 "3" 0 0 1 "TestProcTI" 0 0 0 0 0.305606523955148 0.732142857142857 0.506349206349206 0.803571428571429 0.577777777777778

"2413" "93" 416 1 1 "1" 0 0 0 "TestProcTI" 1 0 0 0 0.305606523955148 0.517857142857143 0.513764880952381 0.761904761904762 0.7578125

"2414" "93" 417 1 1 "8" 0 1 1 "TestProcTI" 0 0 0 0 0.305606523955148 0.773809523809524 0.826108687749909 0.779761904761905 0.83206106870229

"2415" "93" 418 0 0 "3" 0 0 0 "TestProcTI" 0 0 0 0 0.305606523955148 0.732142857142857 0.506349206349206 0.803571428571429 0.577777777777778

"2416" "93" 419 1 0 "3" 0 1 0 "TestProcTI" 0 0 0 0 0.305606523955148 0.732142857142857 0.506349206349206 0.803571428571429 0.577777777777778

"2417" "93" 420 0 1 "3" 0 0 1 "TestProcTI" 0 0 0 0 0.305606523955148 0.732142857142857 0.506349206349206 0.803571428571429 0.577777777777778

"2418" "93" 421 1 1 "3" 0 0 0 "TestProcTI" 1 0 0 0 0.305606523955148 0.732142857142857 0.506349206349206 0.803571428571429 0.577777777777778

"2419" "93" 422 0 1 "3" 0 0 0 "TestProcTI" 0 0 1 0 0.305606523955148 0.732142857142857 0.506349206349206 0.803571428571429 0.577777777777778

"2420" "93" 423 1 1 "8" 0 1 1 "TestProcTI" 0 0 0 0 0.305606523955148 0.773809523809524 0.826108687749909 0.779761904761905 0.83206106870229

"2421" "93" 424 0 1 "1" 0 0 0 "TestProcTI" 0 0 1 0 0.305606523955148 0.517857142857143 0.513764880952381 0.761904761904762 0.7578125

"2422" "93" 425 1 1 "1" 0 1 1 "TestProcTI" 0 0 0 0 0.305606523955148 0.517857142857143 0.513764880952381 0.761904761904762 0.7578125

"2423" "93" 426 1 1 "8" 0 1 1 "TestProcTI" 0 0 0 0 0.305606523955148 0.773809523809524 0.826108687749909 0.779761904761905 0.83206106870229

"2424" "93" 427 1 0 "3" 0 0 0 "TestProcTI" 0 1 0 1 0.305606523955148 0.732142857142857 0.506349206349206 0.803571428571429 0.577777777777778

"2425" "93" 428 1 1 "1" 0 1 1 "TestProcTI" 0 0 0 0 0.305606523955148 0.517857142857143 0.513764880952381 0.761904761904762 0.7578125

"2426" "93" 429 1 0 "8" 0 1 0 "TestProcTI" 0 0 0 0 0.305606523955148 0.773809523809524 0.826108687749909 0.779761904761905 0.83206106870229

"2427" "93" 430 0 1 "3" 0 0 1 "TestProcTI" 0 0 0 1 0.305606523955148 0.732142857142857 0.506349206349206 0.803571428571429 0.577777777777778

"2428" "93" 432 0 0 "8" 0 0 0 "TestProcTI" 0 0 0 0 0.305606523955148 0.773809523809524 0.826108687749909 0.779761904761905 0.83206106870229

"2429" "93" 433 1 1 "8" 0 1 1 "TestProcTI" 0 0 0 0 0.305606523955148 0.773809523809524 0.826108687749909 0.779761904761905 0.83206106870229

"2430" "93" 434 1 1 "1" 0 1 1 "TestProcTI" 0 0 0 0 0.305606523955148 0.517857142857143 0.513764880952381 0.761904761904762 0.7578125

"2431" "93" 435 1 0 "3" 0 1 0 "TestProcTI" 0 0 0 0 0.305606523955148 0.732142857142857 0.506349206349206 0.803571428571429 0.577777777777778

"2432" "93" 436 1 1 "1" 0 0 0 "TestProcTI" 1 0 0 0 0.305606523955148 0.517857142857143 0.513764880952381 0.761904761904762 0.7578125

"2433" "93" 437 1 1 "3" 0 1 1 "TestProcTI" 0 0 0 0 0.305606523955148 0.732142857142857 0.506349206349206 0.803571428571429 0.577777777777778

"2434" "93" 439 1 0 "3" 0 1 0 "TestProcTI" 0 0 0 0 0.305606523955148 0.732142857142857 0.506349206349206 0.803571428571429 0.577777777777778

"2435" "93" 440 1 1 "8" 0 1 1 "TestProcTI" 0 0 0 0 0.305606523955148 0.773809523809524 0.826108687749909 0.779761904761905 0.83206106870229

"2436" "93" 441 0 1 "8" 0 0 1 "TestProcTI" 0 0 0 0 0.305606523955148 0.773809523809524 0.826108687749909 0.779761904761905 0.83206106870229

"2437" "93" 442 0 1 "3" 0 0 1 "TestProcTI" 0 0 0 1 0.305606523955148 0.732142857142857 0.506349206349206 0.803571428571429 0.577777777777778

"2438" "93" 443 1 1 "1" 0 1 1 "TestProcTI" 0 0 0 0 0.305606523955148 0.517857142857143 0.513764880952381 0.761904761904762 0.7578125

"2439" "93" 444 0 1 "3" 0 0 1 "TestProcTI" 0 0 0 0 0.305606523955148 0.732142857142857 0.506349206349206 0.803571428571429 0.577777777777778

"2440" "93" 445 0 1 "8" 0 0 1 "TestProcTI" 0 0 0 0 0.305606523955148 0.773809523809524 0.826108687749909 0.779761904761905 0.83206106870229

"2441" "93" 446 1 1 "3" 0 1 1 "TestProcTI" 0 0 0 0 0.305606523955148 0.732142857142857 0.506349206349206 0.803571428571429 0.577777777777778

"2442" "93" 447 1 0 "3" 0 1 0 "TestProcTI" 0 0 0 0 0.305606523955148 0.732142857142857 0.506349206349206 0.803571428571429 0.577777777777778

"2443" "93" 448 1 1 "8" 0 1 1 "TestProcTI" 0 0 0 0 0.305606523955148 0.773809523809524 0.826108687749909 0.779761904761905 0.83206106870229

"2444" "93" 449 0 1 "3" 0 0 1 "TestProcTI" 0 0 0 0 0.305606523955148 0.732142857142857 0.506349206349206 0.803571428571429 0.577777777777778

"2445" "93" 450 1 0 "1" 0 1 0 "TestProcTI" 0 0 0 0 0.305606523955148 0.517857142857143 0.513764880952381 0.761904761904762 0.7578125

"2446" "93" 451 1 0 "1" 0 1 0 "TestProcTI" 0 0 0 0 0.305606523955148 0.517857142857143 0.513764880952381 0.761904761904762 0.7578125

"2447" "93" 452 1 1 "3" 0 1 1 "TestProcTI" 0 0 0 0 0.305606523955148 0.732142857142857 0.506349206349206 0.803571428571429 0.577777777777778

"2448" "93" 453 1 1 "3" 0 1 1 "TestProcTI" 0 0 0 0 0.305606523955148 0.732142857142857 0.506349206349206 0.803571428571429 0.577777777777778

"2449" "93" 454 0 0 "8" 0 0 0 "TestProcTI" 0 0 0 0 0.305606523955148 0.773809523809524 0.826108687749909 0.779761904761905 0.83206106870229

"2450" "93" 455 1 1 "3" 0 1 1 "TestProcTI" 0 0 0 0 0.305606523955148 0.732142857142857 0.506349206349206 0.803571428571429 0.577777777777778

"2451" "93" 456 1 1 "8" 0 1 1 "TestProcTI" 0 0 0 0 0.305606523955148 0.773809523809524 0.826108687749909 0.779761904761905 0.83206106870229

"2452" "93" 457 1 1 "8" 0 1 1 "TestProcTI" 0 0 0 0 0.305606523955148 0.773809523809524 0.826108687749909 0.779761904761905 0.83206106870229

"2453" "93" 458 1 0 "3" 0 1 0 "TestProcTI" 0 0 0 0 0.305606523955148 0.732142857142857 0.506349206349206 0.803571428571429 0.577777777777778

"2454" "93" 460 1 0 "3" 0 1 0 "TestProcTI" 0 0 0 0 0.305606523955148 0.732142857142857 0.506349206349206 0.803571428571429 0.577777777777778

"2455" "93" 461 1 1 "8" 0 1 1 "TestProcTI" 0 0 0 0 0.305606523955148 0.773809523809524 0.826108687749909 0.779761904761905 0.83206106870229

"2456" "93" 462 1 1 "1" 0 1 1 "TestProcTI" 0 0 0 0 0.305606523955148 0.517857142857143 0.513764880952381 0.761904761904762 0.7578125

"2457" "93" 463 1 1 "3" 0 0 0 "TestProcTI" 1 0 0 0 0.305606523955148 0.732142857142857 0.506349206349206 0.803571428571429 0.577777777777778

"2458" "93" 464 1 1 "1" 0 0 0 "TestProcTI" 1 0 0 0 0.305606523955148 0.517857142857143 0.513764880952381 0.761904761904762 0.7578125

"2459" "93" 465 1 1 "1" 0 0 0 "TestProcTI" 1 0 0 0 0.305606523955148 0.517857142857143 0.513764880952381 0.761904761904762 0.7578125

"2460" "93" 466 0 1 "1" 0 0 0 "TestProcTI" 0 0 1 0 0.305606523955148 0.517857142857143 0.513764880952381 0.761904761904762 0.7578125

"2461" "93" 467 1 1 "3" 0 1 1 "TestProcTI" 0 0 0 0 0.305606523955148 0.732142857142857 0.506349206349206 0.803571428571429 0.577777777777778

"2462" "93" 468 1 1 "8" 0 1 1 "TestProcTI" 0 0 0 0 0.305606523955148 0.773809523809524 0.826108687749909 0.779761904761905 0.83206106870229

"2463" "93" 469 1 1 "1" 0 1 1 "TestProcTI" 0 0 0 0 0.305606523955148 0.517857142857143 0.513764880952381 0.761904761904762 0.7578125

"2464" "93" 470 0 0 "1" 0 0 0 "TestProcTI" 0 0 0 0 0.305606523955148 0.517857142857143 0.513764880952381 0.761904761904762 0.7578125

"2465" "93" 471 1 1 "1" 0 0 0 "TestProcTI" 1 0 0 0 0.305606523955148 0.517857142857143 0.513764880952381 0.761904761904762 0.7578125

"2466" "93" 472 1 0 "3" 0 1 0 "TestProcTI" 0 0 0 0 0.305606523955148 0.732142857142857 0.506349206349206 0.803571428571429 0.577777777777778

"2467" "93" 473 1 1 "3" 0 1 1 "TestProcTI" 0 0 0 0 0.305606523955148 0.732142857142857 0.506349206349206 0.803571428571429 0.577777777777778

"2468" "93" 474 0 1 "3" 0 0 1 "TestProcTI" 0 0 0 0 0.305606523955148 0.732142857142857 0.506349206349206 0.803571428571429 0.577777777777778

"2469" "93" 475 1 1 "1" 0 0 0 "TestProcTI" 1 0 0 0 0.305606523955148 0.517857142857143 0.513764880952381 0.761904761904762 0.7578125

"2470" "93" 476 1 1 "1" 0 1 1 "TestProcTI" 0 0 0 0 0.305606523955148 0.517857142857143 0.513764880952381 0.761904761904762 0.7578125

"2471" "93" 477 1 1 "3" 0 1 1 "TestProcTI" 0 0 0 0 0.305606523955148 0.732142857142857 0.506349206349206 0.803571428571429 0.577777777777778

"2472" "93" 478 1 1 "3" 0 1 1 "TestProcTI" 0 0 0 0 0.305606523955148 0.732142857142857 0.506349206349206 0.803571428571429 0.577777777777778

"2473" "93" 479 0 0 "3" 0 0 0 "TestProcTI" 0 0 0 0 0.305606523955148 0.732142857142857 0.506349206349206 0.803571428571429 0.577777777777778

"2474" "93" 480 0 1 "8" 0 0 1 "TestProcTI" 0 0 1 0 0.305606523955148 0.773809523809524 0.826108687749909 0.779761904761905 0.83206106870229

"2475" "93" 481 0 0 "8" 0 0 0 "TestProcTI" 0 0 0 0 0.305606523955148 0.773809523809524 0.826108687749909 0.779761904761905 0.83206106870229

"2476" "93" 482 0 1 "8" 0 0 1 "TestProcTI" 0 0 0 0 0.305606523955148 0.773809523809524 0.826108687749909 0.779761904761905 0.83206106870229

"2477" "93" 483 1 1 "8" 0 1 1 "TestProcTI" 0 0 0 0 0.305606523955148 0.773809523809524 0.826108687749909 0.779761904761905 0.83206106870229

"2478" "93" 484 1 1 "1" 0 1 1 "TestProcTI" 0 0 0 0 0.305606523955148 0.517857142857143 0.513764880952381 0.761904761904762 0.7578125

"2479" "93" 485 1 1 "1" 0 0 0 "TestProcTI" 1 0 0 0 0.305606523955148 0.517857142857143 0.513764880952381 0.761904761904762 0.7578125

"2480" "93" 486 1 0 "8" 0 0 0 "TestProcTI" 0 1 0 0 0.305606523955148 0.773809523809524 0.826108687749909 0.779761904761905 0.83206106870229

"2481" "93" 488 1 0 "3" 0 1 0 "TestProcTI" 0 0 0 0 0.305606523955148 0.732142857142857 0.506349206349206 0.803571428571429 0.577777777777778

"2482" "93" 489 1 0 "3" 0 0 0 "TestProcTI" 0 1 0 0 0.305606523955148 0.732142857142857 0.506349206349206 0.803571428571429 0.577777777777778

"2483" "93" 490 1 1 "8" 0 1 1 "TestProcTI" 0 0 0 0 0.305606523955148 0.773809523809524 0.826108687749909 0.779761904761905 0.83206106870229

"2484" "93" 491 1 1 "8" 0 1 1 "TestProcTI" 0 0 0 0 0.305606523955148 0.773809523809524 0.826108687749909 0.779761904761905 0.83206106870229

"2485" "93" 492 1 0 "3" 0 0 0 "TestProcTI" 0 1 0 0 0.305606523955148 0.732142857142857 0.506349206349206 0.803571428571429 0.577777777777778

"2486" "93" 493 1 1 "8" 0 1 1 "TestProcTI" 0 0 0 0 0.305606523955148 0.773809523809524 0.826108687749909 0.779761904761905 0.83206106870229

"2487" "93" 494 1 1 "8" 0 1 1 "TestProcTI" 0 0 0 0 0.305606523955148 0.773809523809524 0.826108687749909 0.779761904761905 0.83206106870229

"2488" "93" 495 1 0 "8" 0 1 0 "TestProcTI" 0 0 0 0 0.305606523955148 0.773809523809524 0.826108687749909 0.779761904761905 0.83206106870229

"2489" "93" 496 1 0 "3" 0 1 0 "TestProcTI" 0 0 0 0 0.305606523955148 0.732142857142857 0.506349206349206 0.803571428571429 0.577777777777778

"2490" "93" 498 1 1 "3" 0 1 1 "TestProcTI" 0 0 0 0 0.305606523955148 0.732142857142857 0.506349206349206 0.803571428571429 0.577777777777778

"2491" "93" 499 0 0 "1" 0 0 0 "TestProcTI" 0 0 0 0 0.305606523955148 0.517857142857143 0.513764880952381 0.761904761904762 0.7578125

"2492" "93" 500 1 1 "8" 0 1 1 "TestProcTI" 0 0 0 0 0.305606523955148 0.773809523809524 0.826108687749909 0.779761904761905 0.83206106870229

"2493" "93" 501 1 1 "8" 0 1 1 "TestProcTI" 0 0 0 0 0.305606523955148 0.773809523809524 0.826108687749909 0.779761904761905 0.83206106870229

"2494" "93" 502 0 0 "1" 0 0 0 "TestProcTI" 0 0 0 0 0.305606523955148 0.517857142857143 0.513764880952381 0.761904761904762 0.7578125

"2495" "93" 503 0 0 "8" 0 0 0 "TestProcTI" 0 0 0 0 0.305606523955148 0.773809523809524 0.826108687749909 0.779761904761905 0.83206106870229

"2496" "93" 504 1 1 "3" 0 0 0 "TestProcTI" 1 0 0 0 0.305606523955148 0.732142857142857 0.506349206349206 0.803571428571429 0.577777777777778

"2497" "93" 505 1 1 "3" 0 1 1 "TestProcTI" 0 0 0 0 0.305606523955148 0.732142857142857 0.506349206349206 0.803571428571429 0.577777777777778

"2498" "93" 506 1 0 "8" 0 1 0 "TestProcTI" 0 0 0 0 0.305606523955148 0.773809523809524 0.826108687749909 0.779761904761905 0.83206106870229

"2499" "93" 507 0 1 "3" 0 0 1 "TestProcTI" 0 0 0 0 0.305606523955148 0.732142857142857 0.506349206349206 0.803571428571429 0.577777777777778

"2500" "93" 508 0 1 "8" 0 0 1 "TestProcTI" 0 0 0 0 0.305606523955148 0.773809523809524 0.826108687749909 0.779761904761905 0.83206106870229

"2501" "93" 509 1 1 "1" 0 1 1 "TestProcTI" 0 0 0 0 0.305606523955148 0.517857142857143 0.513764880952381 0.761904761904762 0.7578125

"2502" "93" 510 1 1 "1" 0 1 1 "TestProcTI" 0 0 0 0 0.305606523955148 0.517857142857143 0.513764880952381 0.761904761904762 0.7578125

"2503" "93" 511 1 1 "1" 0 0 0 "TestProcTI" 1 0 0 0 0.305606523955148 0.517857142857143 0.513764880952381 0.761904761904762 0.7578125

"2504" "93" 512 0 1 "8" 0 0 1 "TestProcTI" 0 0 0 0 0.305606523955148 0.773809523809524 0.826108687749909 0.779761904761905 0.83206106870229

"2505" "93" 513 0 0 "1" 0 0 0 "TestProcTI" 0 0 0 0 0.305606523955148 0.517857142857143 0.513764880952381 0.761904761904762 0.7578125

"2506" "93" 514 1 1 "1" 0 0 0 "TestProcTI" 1 0 0 0 0.305606523955148 0.517857142857143 0.513764880952381 0.761904761904762 0.7578125

"2507" "93" 515 0 0 "3" 0 0 0 "TestProcTI" 0 0 0 0 0.305606523955148 0.732142857142857 0.506349206349206 0.803571428571429 0.577777777777778

"2508" "93" 516 1 1 "3" 0 1 1 "TestProcTI" 0 0 0 0 0.305606523955148 0.732142857142857 0.506349206349206 0.803571428571429 0.577777777777778

"2509" "93" 517 1 1 "1" 0 0 0 "TestProcTI" 1 0 0 0 0.305606523955148 0.517857142857143 0.513764880952381 0.761904761904762 0.7578125

"2510" "93" 518 0 0 "1" 0 0 0 "TestProcTI" 0 0 0 0 0.305606523955148 0.517857142857143 0.513764880952381 0.761904761904762 0.7578125

"2511" "93" 519 1 1 "3" 0 0 0 "TestProcTI" 1 0 0 0 0.305606523955148 0.732142857142857 0.506349206349206 0.803571428571429 0.577777777777778

"2512" "93" 520 0 0 "8" 0 0 0 "TestProcTI" 0 0 0 0 0.305606523955148 0.773809523809524 0.826108687749909 0.779761904761905 0.83206106870229

"2513" "93" 521 1 1 "8" 0 1 1 "TestProcTI" 0 0 0 0 0.305606523955148 0.773809523809524 0.826108687749909 0.779761904761905 0.83206106870229

"2514" "93" 522 1 0 "3" 0 1 0 "TestProcTI" 0 0 0 0 0.305606523955148 0.732142857142857 0.506349206349206 0.803571428571429 0.577777777777778

"2515" "93" 523 1 1 "1" 0 0 0 "TestProcTI" 1 0 0 0 0.305606523955148 0.517857142857143 0.513764880952381 0.761904761904762 0.7578125

"2516" "93" 524 1 1 "1" 0 0 0 "TestProcTI" 1 0 0 0 0.305606523955148 0.517857142857143 0.513764880952381 0.761904761904762 0.7578125

"2517" "93" 525 1 1 "8" 0 1 1 "TestProcTI" 0 0 0 0 0.305606523955148 0.773809523809524 0.826108687749909 0.779761904761905 0.83206106870229

"2518" "93" 526 1 1 "8" 0 1 1 "TestProcTI" 0 0 0 0 0.305606523955148 0.773809523809524 0.826108687749909 0.779761904761905 0.83206106870229

"2519" "93" 527 1 1 "8" 0 1 1 "TestProcTI" 0 0 0 0 0.305606523955148 0.773809523809524 0.826108687749909 0.779761904761905 0.83206106870229

"2520" "93" 528 1 1 "1" 0 1 1 "TestProcTI" 0 0 0 0 0.305606523955148 0.517857142857143 0.513764880952381 0.761904761904762 0.7578125

"2521" "86" 2 1 1 "8" 0 1 1 "TestProcTI" 0 0 0 0 0.122030905077263 0.970238095238095 0.920245398773006 0.970238095238095 0.920245398773006

"2522" "86" 3 1 1 "8" 0 1 1 "TestProcTI" 0 0 0 0 0.122030905077263 0.970238095238095 0.920245398773006 0.970238095238095 0.920245398773006

"2523" "86" 4 0 0 "1" 0 0 0 "TestProcTI" 0 0 0 0 0.122030905077263 0.607142857142857 0.676495016611296 0.779761904761905 0.849114064230343

"2524" "86" 5 1 1 "8" 0 1 1 "TestProcTI" 0 0 0 0 0.122030905077263 0.970238095238095 0.920245398773006 0.970238095238095 0.920245398773006

"2525" "86" 6 1 1 "8" 0 1 1 "TestProcTI" 0 0 0 0 0.122030905077263 0.970238095238095 0.920245398773006 0.970238095238095 0.920245398773006

"2526" "86" 7 0 0 "1" 0 0 0 "TestProcTI" 0 0 0 0 0.122030905077263 0.607142857142857 0.676495016611296 0.779761904761905 0.849114064230343

"2527" "86" 8 0 0 "1" 0 0 0 "TestProcTI" 0 0 0 0 0.122030905077263 0.607142857142857 0.676495016611296 0.779761904761905 0.849114064230343

"2528" "86" 9 1 1 "8" 0 1 1 "TestProcTI" 0 0 0 0 0.122030905077263 0.970238095238095 0.920245398773006 0.970238095238095 0.920245398773006

"2529" "86" 10 1 1 "1" 0 1 1 "TestProcTI" 0 0 0 0 0.122030905077263 0.607142857142857 0.676495016611296 0.779761904761905 0.849114064230343

"2530" "86" 11 1 1 "3" 0 1 1 "TestProcTI" 0 0 0 0 0.122030905077263 0.892857142857143 0.801994638915169 0.916666666666667 0.825804162724693

"2531" "86" 13 0 0 "1" 1 0 0 "TestProcTI" 0 0 0 1 0.122030905077263 0.607142857142857 0.676495016611296 0.779761904761905 0.849114064230343

"2532" "86" 14 1 1 "8" 0 1 1 "TestProcTI" 0 0 0 0 0.122030905077263 0.970238095238095 0.920245398773006 0.970238095238095 0.920245398773006

"2533" "86" 15 1 1 "8" 0 1 1 "TestProcTI" 0 0 0 0 0.122030905077263 0.970238095238095 0.920245398773006 0.970238095238095 0.920245398773006

"2534" "86" 16 1 0 "1" 0 1 0 "TestProcTI" 0 0 0 0 0.122030905077263 0.607142857142857 0.676495016611296 0.779761904761905 0.849114064230343

"2535" "86" 17 1 1 "1" 0 1 1 "TestProcTI" 0 0 0 0 0.122030905077263 0.607142857142857 0.676495016611296 0.779761904761905 0.849114064230343

"2536" "86" 19 1 1 "1" 0 1 1 "TestProcTI" 0 0 0 0 0.122030905077263 0.607142857142857 0.676495016611296 0.779761904761905 0.849114064230343

"2537" "86" 20 1 1 "3" 0 1 1 "TestProcTI" 0 0 0 0 0.122030905077263 0.892857142857143 0.801994638915169 0.916666666666667 0.825804162724693

"2538" "86" 21 1 1 "1" 0 1 1 "TestProcTI" 0 0 0 0 0.122030905077263 0.607142857142857 0.676495016611296 0.779761904761905 0.849114064230343

"2539" "86" 22 1 1 "8" 0 1 1 "TestProcTI" 0 0 0 0 0.122030905077263 0.970238095238095 0.920245398773006 0.970238095238095 0.920245398773006

"2540" "86" 23 1 1 "8" 0 1 1 "TestProcTI" 0 0 0 0 0.122030905077263 0.970238095238095 0.920245398773006 0.970238095238095 0.920245398773006

"2541" "86" 24 1 0 "3" 0 1 0 "TestProcTI" 0 0 0 0 0.122030905077263 0.892857142857143 0.801994638915169 0.916666666666667 0.825804162724693

"2542" "86" 25 1 1 "3" 0 0 0 "TestProcTI" 1 0 0 0 0.122030905077263 0.892857142857143 0.801994638915169 0.916666666666667 0.825804162724693

"2543" "86" 26 1 1 "8" 0 1 1 "TestProcTI" 0 0 0 0 0.122030905077263 0.970238095238095 0.920245398773006 0.970238095238095 0.920245398773006

"2544" "86" 27 1 0 "1" 0 1 0 "TestProcTI" 0 0 0 0 0.122030905077263 0.607142857142857 0.676495016611296 0.779761904761905 0.849114064230343

"2545" "86" 28 1 1 "8" 0 1 1 "TestProcTI" 0 0 0 0 0.122030905077263 0.970238095238095 0.920245398773006 0.970238095238095 0.920245398773006

"2546" "86" 29 1 1 "1" 0 1 1 "TestProcTI" 0 0 0 0 0.122030905077263 0.607142857142857 0.676495016611296 0.779761904761905 0.849114064230343

"2547" "86" 30 1 1 "1" 0 1 1 "TestProcTI" 0 0 0 0 0.122030905077263 0.607142857142857 0.676495016611296 0.779761904761905 0.849114064230343

"2548" "86" 31 1 1 "3" 0 1 1 "TestProcTI" 0 0 0 0 0.122030905077263 0.892857142857143 0.801994638915169 0.916666666666667 0.825804162724693

"2549" "86" 32 1 1 "3" 0 1 1 "TestProcTI" 0 0 0 0 0.122030905077263 0.892857142857143 0.801994638915169 0.916666666666667 0.825804162724693

"2550" "86" 33 1 1 "8" 0 1 1 "TestProcTI" 0 0 0 0 0.122030905077263 0.970238095238095 0.920245398773006 0.970238095238095 0.920245398773006

"2551" "86" 34 1 1 "8" 0 1 1 "TestProcTI" 0 0 0 0 0.122030905077263 0.970238095238095 0.920245398773006 0.970238095238095 0.920245398773006

"2552" "86" 35 1 1 "1" 0 1 1 "TestProcTI" 0 0 0 0 0.122030905077263 0.607142857142857 0.676495016611296 0.779761904761905 0.849114064230343

"2553" "86" 36 1 1 "3" 0 1 1 "TestProcTI" 0 0 0 0 0.122030905077263 0.892857142857143 0.801994638915169 0.916666666666667 0.825804162724693

"2554" "86" 37 1 1 "3" 0 1 1 "TestProcTI" 0 0 0 0 0.122030905077263 0.892857142857143 0.801994638915169 0.916666666666667 0.825804162724693

"2555" "86" 38 1 1 "8" 0 1 1 "TestProcTI" 0 0 0 0 0.122030905077263 0.970238095238095 0.920245398773006 0.970238095238095 0.920245398773006

"2556" "86" 39 1 1 "1" 0 0 0 "TestProcTI" 1 0 0 0 0.122030905077263 0.607142857142857 0.676495016611296 0.779761904761905 0.849114064230343

"2557" "86" 40 1 1 "3" 0 1 1 "TestProcTI" 0 0 0 0 0.122030905077263 0.892857142857143 0.801994638915169 0.916666666666667 0.825804162724693

"2558" "86" 41 0 0 "1" 0 0 0 "TestProcTI" 0 0 0 0 0.122030905077263 0.607142857142857 0.676495016611296 0.779761904761905 0.849114064230343

"2559" "86" 42 1 1 "1" 0 1 1 "TestProcTI" 0 0 0 0 0.122030905077263 0.607142857142857 0.676495016611296 0.779761904761905 0.849114064230343

"2560" "86" 43 1 1 "8" 0 1 1 "TestProcTI" 0 0 0 0 0.122030905077263 0.970238095238095 0.920245398773006 0.970238095238095 0.920245398773006

"2561" "86" 44 1 1 "8" 0 1 1 "TestProcTI" 0 0 0 0 0.122030905077263 0.970238095238095 0.920245398773006 0.970238095238095 0.920245398773006

"2562" "86" 45 1 1 "3" 0 1 1 "TestProcTI" 0 0 0 0 0.122030905077263 0.892857142857143 0.801994638915169 0.916666666666667 0.825804162724693

"2563" "86" 46 1 1 "3" 0 1 1 "TestProcTI" 0 0 0 0 0.122030905077263 0.892857142857143 0.801994638915169 0.916666666666667 0.825804162724693

"2564" "86" 47 1 0 "1" 0 1 0 "TestProcTI" 0 0 0 0 0.122030905077263 0.607142857142857 0.676495016611296 0.779761904761905 0.849114064230343

"2565" "86" 48 1 1 "8" 0 1 1 "TestProcTI" 0 0 0 0 0.122030905077263 0.970238095238095 0.920245398773006 0.970238095238095 0.920245398773006

"2566" "86" 49 1 1 "8" 0 1 1 "TestProcTI" 0 0 0 0 0.122030905077263 0.970238095238095 0.920245398773006 0.970238095238095 0.920245398773006

"2567" "86" 50 1 1 "3" 0 1 1 "TestProcTI" 0 0 0 0 0.122030905077263 0.892857142857143 0.801994638915169 0.916666666666667 0.825804162724693

"2568" "86" 51 1 1 "1" 0 1 1 "TestProcTI" 0 0 0 0 0.122030905077263 0.607142857142857 0.676495016611296 0.779761904761905 0.849114064230343

"2569" "86" 52 1 0 "1" 0 0 0 "TestProcTI" 0 1 0 0 0.122030905077263 0.607142857142857 0.676495016611296 0.779761904761905 0.849114064230343

"2570" "86" 53 0 1 "1" 0 0 1 "TestProcTI" 0 0 0 0 0.122030905077263 0.607142857142857 0.676495016611296 0.779761904761905 0.849114064230343

"2571" "86" 54 1 0 "3" 0 1 0 "TestProcTI" 0 0 0 0 0.122030905077263 0.892857142857143 0.801994638915169 0.916666666666667 0.825804162724693

"2572" "86" 55 1 1 "1" 0 1 1 "TestProcTI" 0 0 0 0 0.122030905077263 0.607142857142857 0.676495016611296 0.779761904761905 0.849114064230343

"2573" "86" 56 1 1 "3" 0 1 1 "TestProcTI" 0 0 0 0 0.122030905077263 0.892857142857143 0.801994638915169 0.916666666666667 0.825804162724693

"2574" "86" 57 1 1 "8" 0 1 1 "TestProcTI" 0 0 0 0 0.122030905077263 0.970238095238095 0.920245398773006 0.970238095238095 0.920245398773006

"2575" "86" 58 1 1 "8" 0 1 1 "TestProcTI" 0 0 0 0 0.122030905077263 0.970238095238095 0.920245398773006 0.970238095238095 0.920245398773006

"2576" "86" 59 1 1 "3" 0 1 1 "TestProcTI" 0 0 0 0 0.122030905077263 0.892857142857143 0.801994638915169 0.916666666666667 0.825804162724693

"2577" "86" 60 1 1 "8" 0 1 1 "TestProcTI" 0 0 0 0 0.122030905077263 0.970238095238095 0.920245398773006 0.970238095238095 0.920245398773006

"2578" "86" 61 1 1 "3" 0 1 1 "TestProcTI" 0 0 0 0 0.122030905077263 0.892857142857143 0.801994638915169 0.916666666666667 0.825804162724693

"2579" "86" 62 1 0 "1" 0 1 0 "TestProcTI" 0 0 0 0 0.122030905077263 0.607142857142857 0.676495016611296 0.779761904761905 0.849114064230343

"2580" "86" 63 1 1 "3" 0 1 1 "TestProcTI" 0 0 0 0 0.122030905077263 0.892857142857143 0.801994638915169 0.916666666666667 0.825804162724693

"2581" "86" 65 1 0 "1" 0 0 0 "TestProcTI" 0 1 0 0 0.122030905077263 0.607142857142857 0.676495016611296 0.779761904761905 0.849114064230343

"2582" "86" 67 1 1 "8" 0 1 1 "TestProcTI" 0 0 0 0 0.122030905077263 0.970238095238095 0.920245398773006 0.970238095238095 0.920245398773006

"2583" "86" 68 1 1 "3" 0 1 1 "TestProcTI" 0 0 0 0 0.122030905077263 0.892857142857143 0.801994638915169 0.916666666666667 0.825804162724693

"2584" "86" 69 1 1 "8" 0 1 1 "TestProcTI" 0 0 0 0 0.122030905077263 0.970238095238095 0.920245398773006 0.970238095238095 0.920245398773006

"2585" "86" 70 1 1 "3" 0 1 1 "TestProcTI" 0 0 0 0 0.122030905077263 0.892857142857143 0.801994638915169 0.916666666666667 0.825804162724693

"2586" "86" 71 1 1 "3" 0 1 1 "TestProcTI" 0 0 0 0 0.122030905077263 0.892857142857143 0.801994638915169 0.916666666666667 0.825804162724693

"2587" "86" 72 1 1 "8" 0 1 1 "TestProcTI" 0 0 0 0 0.122030905077263 0.970238095238095 0.920245398773006 0.970238095238095 0.920245398773006

"2588" "86" 73 1 1 "3" 0 1 1 "TestProcTI" 0 0 0 0 0.122030905077263 0.892857142857143 0.801994638915169 0.916666666666667 0.825804162724693

"2589" "86" 74 1 1 "1" 0 0 0 "TestProcTI" 1 0 0 0 0.122030905077263 0.607142857142857 0.676495016611296 0.779761904761905 0.849114064230343

"2590" "86" 75 1 1 "3" 0 1 1 "TestProcTI" 0 0 0 0 0.122030905077263 0.892857142857143 0.801994638915169 0.916666666666667 0.825804162724693

"2591" "86" 76 1 1 "1" 0 0 0 "TestProcTI" 1 0 0 0 0.122030905077263 0.607142857142857 0.676495016611296 0.779761904761905 0.849114064230343

"2592" "86" 77 0 1 "3" 0 0 1 "TestProcTI" 0 0 0 0 0.122030905077263 0.892857142857143 0.801994638915169 0.916666666666667 0.825804162724693

"2593" "86" 78 1 1 "3" 0 1 1 "TestProcTI" 0 0 0 0 0.122030905077263 0.892857142857143 0.801994638915169 0.916666666666667 0.825804162724693

"2594" "86" 79 1 1 "8" 0 1 1 "TestProcTI" 0 0 0 0 0.122030905077263 0.970238095238095 0.920245398773006 0.970238095238095 0.920245398773006

"2595" "86" 80 1 1 "8" 0 1 1 "TestProcTI" 0 0 0 0 0.122030905077263 0.970238095238095 0.920245398773006 0.970238095238095 0.920245398773006

"2596" "86" 81 1 1 "8" 0 1 1 "TestProcTI" 0 0 0 0 0.122030905077263 0.970238095238095 0.920245398773006 0.970238095238095 0.920245398773006

"2597" "86" 82 1 0 "3" 0 1 0 "TestProcTI" 0 0 0 0 0.122030905077263 0.892857142857143 0.801994638915169 0.916666666666667 0.825804162724693

"2598" "86" 83 1 1 "1" 0 1 1 "TestProcTI" 0 0 0 0 0.122030905077263 0.607142857142857 0.676495016611296 0.779761904761905 0.849114064230343

"2599" "86" 84 1 1 "3" 0 1 1 "TestProcTI" 0 0 0 0 0.122030905077263 0.892857142857143 0.801994638915169 0.916666666666667 0.825804162724693

"2600" "86" 85 1 1 "8" 0 1 1 "TestProcTI" 0 0 0 0 0.122030905077263 0.970238095238095 0.920245398773006 0.970238095238095 0.920245398773006

"2601" "86" 86 1 0 "3" 0 1 0 "TestProcTI" 0 0 0 0 0.122030905077263 0.892857142857143 0.801994638915169 0.916666666666667 0.825804162724693

"2602" "86" 87 1 1 "3" 0 1 1 "TestProcTI" 0 0 0 0 0.122030905077263 0.892857142857143 0.801994638915169 0.916666666666667 0.825804162724693

"2603" "86" 88 1 1 "8" 0 1 1 "TestProcTI" 0 0 0 0 0.122030905077263 0.970238095238095 0.920245398773006 0.970238095238095 0.920245398773006

"2604" "86" 89 1 1 "8" 0 1 1 "TestProcTI" 0 0 0 0 0.122030905077263 0.970238095238095 0.920245398773006 0.970238095238095 0.920245398773006

"2605" "86" 90 1 1 "8" 0 1 1 "TestProcTI" 0 0 0 0 0.122030905077263 0.970238095238095 0.920245398773006 0.970238095238095 0.920245398773006

"2606" "86" 91 1 1 "8" 0 1 1 "TestProcTI" 0 0 0 0 0.122030905077263 0.970238095238095 0.920245398773006 0.970238095238095 0.920245398773006

"2607" "86" 92 1 1 "3" 0 1 1 "TestProcTI" 0 0 0 0 0.122030905077263 0.892857142857143 0.801994638915169 0.916666666666667 0.825804162724693

"2608" "86" 93 1 0 "3" 0 1 0 "TestProcTI" 0 0 0 0 0.122030905077263 0.892857142857143 0.801994638915169 0.916666666666667 0.825804162724693

"2609" "86" 94 1 1 "1" 0 1 1 "TestProcTI" 0 0 0 0 0.122030905077263 0.607142857142857 0.676495016611296 0.779761904761905 0.849114064230343

"2610" "86" 95 1 1 "8" 0 1 1 "TestProcTI" 0 0 0 0 0.122030905077263 0.970238095238095 0.920245398773006 0.970238095238095 0.920245398773006

"2611" "86" 97 1 1 "8" 0 1 1 "TestProcTI" 0 0 0 0 0.122030905077263 0.970238095238095 0.920245398773006 0.970238095238095 0.920245398773006

"2612" "86" 98 1 1 "8" 0 1 1 "TestProcTI" 0 0 0 0 0.122030905077263 0.970238095238095 0.920245398773006 0.970238095238095 0.920245398773006

"2613" "86" 99 1 1 "3" 0 1 1 "TestProcTI" 0 0 0 0 0.122030905077263 0.892857142857143 0.801994638915169 0.916666666666667 0.825804162724693

"2614" "86" 100 1 1 "1" 0 0 0 "TestProcTI" 1 0 0 0 0.122030905077263 0.607142857142857 0.676495016611296 0.779761904761905 0.849114064230343

"2615" "86" 101 1 1 "3" 0 1 1 "TestProcTI" 0 0 0 0 0.122030905077263 0.892857142857143 0.801994638915169 0.916666666666667 0.825804162724693

"2616" "86" 102 1 1 "8" 0 1 1 "TestProcTI" 0 0 0 0 0.122030905077263 0.970238095238095 0.920245398773006 0.970238095238095 0.920245398773006

"2617" "86" 103 1 0 "1" 0 1 0 "TestProcTI" 0 0 0 0 0.122030905077263 0.607142857142857 0.676495016611296 0.779761904761905 0.849114064230343

"2618" "86" 104 1 1 "1" 0 0 0 "TestProcTI" 1 0 0 0 0.122030905077263 0.607142857142857 0.676495016611296 0.779761904761905 0.849114064230343

"2619" "86" 105 1 0 "1" 0 1 0 "TestProcTI" 0 0 0 0 0.122030905077263 0.607142857142857 0.676495016611296 0.779761904761905 0.849114064230343

"2620" "86" 106 1 1 "3" 0 1 1 "TestProcTI" 0 0 0 0 0.122030905077263 0.892857142857143 0.801994638915169 0.916666666666667 0.825804162724693

"2621" "86" 107 1 1 "3" 0 1 1 "TestProcTI" 0 0 0 0 0.122030905077263 0.892857142857143 0.801994638915169 0.916666666666667 0.825804162724693

"2622" "86" 108 1 1 "8" 0 1 1 "TestProcTI" 0 0 0 0 0.122030905077263 0.970238095238095 0.920245398773006 0.970238095238095 0.920245398773006

"2623" "86" 109 0 0 "1" 0 0 0 "TestProcTI" 0 0 0 0 0.122030905077263 0.607142857142857 0.676495016611296 0.779761904761905 0.849114064230343

"2624" "86" 110 1 0 "1" 0 1 0 "TestProcTI" 0 0 0 0 0.122030905077263 0.607142857142857 0.676495016611296 0.779761904761905 0.849114064230343

"2625" "86" 111 1 1 "1" 0 1 1 "TestProcTI" 0 0 0 0 0.122030905077263 0.607142857142857 0.676495016611296 0.779761904761905 0.849114064230343

"2626" "86" 112 1 1 "1" 0 1 1 "TestProcTI" 0 0 0 0 0.122030905077263 0.607142857142857 0.676495016611296 0.779761904761905 0.849114064230343

"2627" "86" 113 0 0 "8" 0 0 0 "TestProcTI" 0 0 0 0 0.122030905077263 0.970238095238095 0.920245398773006 0.970238095238095 0.920245398773006

"2628" "86" 114 1 1 "1" 0 0 0 "TestProcTI" 1 0 0 0 0.122030905077263 0.607142857142857 0.676495016611296 0.779761904761905 0.849114064230343

"2629" "86" 115 1 1 "3" 0 1 1 "TestProcTI" 0 0 0 0 0.122030905077263 0.892857142857143 0.801994638915169 0.916666666666667 0.825804162724693

"2630" "86" 116 1 1 "8" 0 1 1 "TestProcTI" 0 0 0 0 0.122030905077263 0.970238095238095 0.920245398773006 0.970238095238095 0.920245398773006

"2631" "86" 117 1 1 "8" 0 1 1 "TestProcTI" 0 0 0 0 0.122030905077263 0.970238095238095 0.920245398773006 0.970238095238095 0.920245398773006

"2632" "86" 118 1 1 "3" 0 1 1 "TestProcTI" 0 0 0 0 0.122030905077263 0.892857142857143 0.801994638915169 0.916666666666667 0.825804162724693

"2633" "86" 119 1 1 "8" 0 1 1 "TestProcTI" 0 0 0 0 0.122030905077263 0.970238095238095 0.920245398773006 0.970238095238095 0.920245398773006

"2634" "86" 121 1 1 "3" 0 1 1 "TestProcTI" 0 0 0 0 0.122030905077263 0.892857142857143 0.801994638915169 0.916666666666667 0.825804162724693

"2635" "86" 122 1 1 "3" 0 1 1 "TestProcTI" 0 0 0 0 0.122030905077263 0.892857142857143 0.801994638915169 0.916666666666667 0.825804162724693

"2636" "86" 123 1 0 "8" 0 1 0 "TestProcTI" 0 0 0 0 0.122030905077263 0.970238095238095 0.920245398773006 0.970238095238095 0.920245398773006

"2637" "86" 125 1 1 "8" 0 1 1 "TestProcTI" 0 0 0 0 0.122030905077263 0.970238095238095 0.920245398773006 0.970238095238095 0.920245398773006

"2638" "86" 126 1 1 "1" 0 1 1 "TestProcTI" 0 0 0 0 0.122030905077263 0.607142857142857 0.676495016611296 0.779761904761905 0.849114064230343

"2639" "86" 128 1 1 "3" 0 1 1 "TestProcTI" 0 0 0 0 0.122030905077263 0.892857142857143 0.801994638915169 0.916666666666667 0.825804162724693

"2640" "86" 129 1 1 "3" 0 1 1 "TestProcTI" 0 0 0 0 0.122030905077263 0.892857142857143 0.801994638915169 0.916666666666667 0.825804162724693

"2641" "86" 130 0 1 "8" 0 0 0 "TestProcTI" 0 0 1 0 0.122030905077263 0.970238095238095 0.920245398773006 0.970238095238095 0.920245398773006

"2642" "86" 131 1 1 "8" 0 1 1 "TestProcTI" 0 0 0 0 0.122030905077263 0.970238095238095 0.920245398773006 0.970238095238095 0.920245398773006

"2643" "86" 133 1 1 "8" 0 1 1 "TestProcTI" 0 0 0 0 0.122030905077263 0.970238095238095 0.920245398773006 0.970238095238095 0.920245398773006

"2644" "86" 134 1 1 "1" 0 1 1 "TestProcTI" 0 0 0 0 0.122030905077263 0.607142857142857 0.676495016611296 0.779761904761905 0.849114064230343

"2645" "86" 135 1 1 "1" 0 1 1 "TestProcTI" 0 0 0 0 0.122030905077263 0.607142857142857 0.676495016611296 0.779761904761905 0.849114064230343

"2646" "86" 136 1 1 "1" 0 0 0 "TestProcTI" 1 0 0 0 0.122030905077263 0.607142857142857 0.676495016611296 0.779761904761905 0.849114064230343

"2647" "86" 137 1 1 "1" 0 1 1 "TestProcTI" 0 0 0 0 0.122030905077263 0.607142857142857 0.676495016611296 0.779761904761905 0.849114064230343

"2648" "86" 138 1 1 "3" 0 1 1 "TestProcTI" 0 0 0 0 0.122030905077263 0.892857142857143 0.801994638915169 0.916666666666667 0.825804162724693

"2649" "86" 139 1 1 "3" 0 1 1 "TestProcTI" 0 0 0 0 0.122030905077263 0.892857142857143 0.801994638915169 0.916666666666667 0.825804162724693

"2650" "86" 140 1 0 "3" 0 1 0 "TestProcTI" 0 0 0 0 0.122030905077263 0.892857142857143 0.801994638915169 0.916666666666667 0.825804162724693

"2651" "86" 141 0 0 "3" 0 0 0 "TestProcTI" 0 0 0 0 0.122030905077263 0.892857142857143 0.801994638915169 0.916666666666667 0.825804162724693

"2652" "86" 142 1 1 "1" 0 1 1 "TestProcTI" 0 0 0 0 0.122030905077263 0.607142857142857 0.676495016611296 0.779761904761905 0.849114064230343

"2653" "86" 143 1 1 "3" 0 1 1 "TestProcTI" 0 0 0 0 0.122030905077263 0.892857142857143 0.801994638915169 0.916666666666667 0.825804162724693

"2654" "86" 144 1 1 "8" 0 1 1 "TestProcTI" 0 0 0 0 0.122030905077263 0.970238095238095 0.920245398773006 0.970238095238095 0.920245398773006

"2655" "86" 146 1 1 "1" 0 1 1 "TestProcTI" 0 0 0 0 0.122030905077263 0.607142857142857 0.676495016611296 0.779761904761905 0.849114064230343

"2656" "86" 147 1 1 "1" 0 1 1 "TestProcTI" 0 0 0 0 0.122030905077263 0.607142857142857 0.676495016611296 0.779761904761905 0.849114064230343

"2657" "86" 148 1 1 "3" 0 1 1 "TestProcTI" 0 0 0 0 0.122030905077263 0.892857142857143 0.801994638915169 0.916666666666667 0.825804162724693

"2658" "86" 149 1 1 "1" 0 1 1 "TestProcTI" 0 0 0 0 0.122030905077263 0.607142857142857 0.676495016611296 0.779761904761905 0.849114064230343

"2659" "86" 150 1 1 "8" 0 1 1 "TestProcTI" 0 0 0 0 0.122030905077263 0.970238095238095 0.920245398773006 0.970238095238095 0.920245398773006

"2660" "86" 151 1 1 "8" 0 1 1 "TestProcTI" 0 0 0 0 0.122030905077263 0.970238095238095 0.920245398773006 0.970238095238095 0.920245398773006

"2661" "86" 152 1 1 "3" 0 1 1 "TestProcTI" 0 0 0 0 0.122030905077263 0.892857142857143 0.801994638915169 0.916666666666667 0.825804162724693

"2662" "86" 153 1 1 "8" 0 1 1 "TestProcTI" 0 0 0 0 0.122030905077263 0.970238095238095 0.920245398773006 0.970238095238095 0.920245398773006

"2663" "86" 154 0 0 "1" 0 0 0 "TestProcTI" 0 0 0 0 0.122030905077263 0.607142857142857 0.676495016611296 0.779761904761905 0.849114064230343

"2664" "86" 155 1 0 "8" 0 1 0 "TestProcTI" 0 0 0 0 0.122030905077263 0.970238095238095 0.920245398773006 0.970238095238095 0.920245398773006

"2665" "86" 156 1 1 "8" 0 1 1 "TestProcTI" 0 0 0 0 0.122030905077263 0.970238095238095 0.920245398773006 0.970238095238095 0.920245398773006

"2666" "86" 157 1 1 "8" 0 1 1 "TestProcTI" 0 0 0 0 0.122030905077263 0.970238095238095 0.920245398773006 0.970238095238095 0.920245398773006

"2667" "86" 158 1 1 "3" 0 1 1 "TestProcTI" 0 0 0 0 0.122030905077263 0.892857142857143 0.801994638915169 0.916666666666667 0.825804162724693

"2668" "86" 159 1 1 "8" 0 1 1 "TestProcTI" 0 0 0 0 0.122030905077263 0.970238095238095 0.920245398773006 0.970238095238095 0.920245398773006

"2669" "86" 160 0 0 "1" 0 0 0 "TestProcTI" 0 0 0 0 0.122030905077263 0.607142857142857 0.676495016611296 0.779761904761905 0.849114064230343

"2670" "86" 161 1 1 "1" 0 0 0 "TestProcTI" 1 0 0 0 0.122030905077263 0.607142857142857 0.676495016611296 0.779761904761905 0.849114064230343

"2671" "86" 162 1 1 "8" 0 1 1 "TestProcTI" 0 0 0 0 0.122030905077263 0.970238095238095 0.920245398773006 0.970238095238095 0.920245398773006

"2672" "86" 163 1 1 "8" 0 1 1 "TestProcTI" 0 0 0 0 0.122030905077263 0.970238095238095 0.920245398773006 0.970238095238095 0.920245398773006

"2673" "86" 165 1 1 "3" 0 1 1 "TestProcTI" 0 0 0 0 0.122030905077263 0.892857142857143 0.801994638915169 0.916666666666667 0.825804162724693

"2674" "86" 166 1 1 "1" 0 1 1 "TestProcTI" 0 0 0 0 0.122030905077263 0.607142857142857 0.676495016611296 0.779761904761905 0.849114064230343

"2675" "86" 167 1 1 "1" 0 0 0 "TestProcTI" 1 0 0 0 0.122030905077263 0.607142857142857 0.676495016611296 0.779761904761905 0.849114064230343

"2676" "86" 168 1 1 "1" 0 1 1 "TestProcTI" 0 0 0 0 0.122030905077263 0.607142857142857 0.676495016611296 0.779761904761905 0.849114064230343

"2677" "86" 169 1 1 "3" 0 1 1 "TestProcTI" 0 0 0 0 0.122030905077263 0.892857142857143 0.801994638915169 0.916666666666667 0.825804162724693

"2678" "86" 170 1 1 "3" 0 1 1 "TestProcTI" 0 0 0 0 0.122030905077263 0.892857142857143 0.801994638915169 0.916666666666667 0.825804162724693

"2679" "86" 171 1 1 "1" 0 0 0 "TestProcTI" 1 0 0 0 0.122030905077263 0.607142857142857 0.676495016611296 0.779761904761905 0.849114064230343

"2680" "86" 172 0 1 "3" 0 0 0 "TestProcTI" 0 0 1 0 0.122030905077263 0.892857142857143 0.801994638915169 0.916666666666667 0.825804162724693

"2681" "86" 173 1 1 "8" 0 1 1 "TestProcTI" 0 0 0 0 0.122030905077263 0.970238095238095 0.920245398773006 0.970238095238095 0.920245398773006

"2682" "86" 174 1 1 "3" 0 1 1 "TestProcTI" 0 0 0 0 0.122030905077263 0.892857142857143 0.801994638915169 0.916666666666667 0.825804162724693

"2683" "86" 175 1 1 "3" 0 1 1 "TestProcTI" 0 0 0 0 0.122030905077263 0.892857142857143 0.801994638915169 0.916666666666667 0.825804162724693

"2684" "86" 176 1 1 "3" 0 1 1 "TestProcTI" 0 0 0 0 0.122030905077263 0.892857142857143 0.801994638915169 0.916666666666667 0.825804162724693

"2685" "86" 177 1 1 "3" 0 1 1 "TestProcTI" 0 0 0 0 0.122030905077263 0.892857142857143 0.801994638915169 0.916666666666667 0.825804162724693

"2686" "86" 178 0 1 "3" 0 0 0 "TestProcTI" 0 0 1 0 0.122030905077263 0.892857142857143 0.801994638915169 0.916666666666667 0.825804162724693

"2687" "86" 179 1 1 "8" 0 1 1 "TestProcTI" 0 0 0 0 0.122030905077263 0.970238095238095 0.920245398773006 0.970238095238095 0.920245398773006

"2688" "86" 180 1 1 "3" 0 1 1 "TestProcTI" 0 0 0 0 0.122030905077263 0.892857142857143 0.801994638915169 0.916666666666667 0.825804162724693

"2689" "86" 181 1 1 "1" 0 1 1 "TestProcTI" 0 0 0 0 0.122030905077263 0.607142857142857 0.676495016611296 0.779761904761905 0.849114064230343

"2690" "86" 182 1 1 "8" 0 1 1 "TestProcTI" 0 0 0 0 0.122030905077263 0.970238095238095 0.920245398773006 0.970238095238095 0.920245398773006

"2691" "86" 183 1 1 "3" 0 1 1 "TestProcTI" 0 0 0 0 0.122030905077263 0.892857142857143 0.801994638915169 0.916666666666667 0.825804162724693

"2692" "86" 184 1 1 "8" 0 1 1 "TestProcTI" 0 0 0 0 0.122030905077263 0.970238095238095 0.920245398773006 0.970238095238095 0.920245398773006

"2693" "86" 185 1 1 "3" 0 1 1 "TestProcTI" 0 0 0 0 0.122030905077263 0.892857142857143 0.801994638915169 0.916666666666667 0.825804162724693

"2694" "86" 186 1 1 "3" 0 1 1 "TestProcTI" 0 0 0 0 0.122030905077263 0.892857142857143 0.801994638915169 0.916666666666667 0.825804162724693

"2695" "86" 187 1 1 "3" 0 1 1 "TestProcTI" 0 0 0 0 0.122030905077263 0.892857142857143 0.801994638915169 0.916666666666667 0.825804162724693

"2696" "86" 188 1 1 "8" 0 1 1 "TestProcTI" 0 0 0 0 0.122030905077263 0.970238095238095 0.920245398773006 0.970238095238095 0.920245398773006

"2697" "86" 189 0 0 "1" 0 0 0 "TestProcTI" 0 0 0 0 0.122030905077263 0.607142857142857 0.676495016611296 0.779761904761905 0.849114064230343

"2698" "86" 190 1 0 "1" 0 1 0 "TestProcTI" 0 0 0 0 0.122030905077263 0.607142857142857 0.676495016611296 0.779761904761905 0.849114064230343

"2699" "86" 192 0 1 "1" 0 0 0 "TestProcTI" 0 0 1 0 0.122030905077263 0.607142857142857 0.676495016611296 0.779761904761905 0.849114064230343

"2700" "86" 193 0 0 "1" 0 0 0 "TestProcTI" 0 0 0 0 0.122030905077263 0.607142857142857 0.676495016611296 0.779761904761905 0.849114064230343

"2701" "86" 194 0 1 "3" 0 0 0 "TestProcTI" 0 0 1 0 0.122030905077263 0.892857142857143 0.801994638915169 0.916666666666667 0.825804162724693

"2702" "86" 195 0 0 "1" 0 0 0 "TestProcTI" 0 0 0 0 0.122030905077263 0.607142857142857 0.676495016611296 0.779761904761905 0.849114064230343

"2703" "86" 196 1 1 "8" 0 1 1 "TestProcTI" 0 0 0 0 0.122030905077263 0.970238095238095 0.920245398773006 0.970238095238095 0.920245398773006

"2704" "86" 197 0 1 "3" 0 0 1 "TestProcTI" 0 0 0 0 0.122030905077263 0.892857142857143 0.801994638915169 0.916666666666667 0.825804162724693

"2705" "86" 198 1 1 "3" 0 1 1 "TestProcTI" 0 0 0 0 0.122030905077263 0.892857142857143 0.801994638915169 0.916666666666667 0.825804162724693

"2706" "86" 199 0 1 "1" 0 0 1 "TestProcTI" 0 0 0 0 0.122030905077263 0.607142857142857 0.676495016611296 0.779761904761905 0.849114064230343

"2707" "86" 200 1 1 "1" 0 1 1 "TestProcTI" 0 0 0 0 0.122030905077263 0.607142857142857 0.676495016611296 0.779761904761905 0.849114064230343

"2708" "86" 201 1 1 "8" 0 1 1 "TestProcTI" 0 0 0 0 0.122030905077263 0.970238095238095 0.920245398773006 0.970238095238095 0.920245398773006

"2709" "86" 202 1 1 "3" 0 1 1 "TestProcTI" 0 0 0 0 0.122030905077263 0.892857142857143 0.801994638915169 0.916666666666667 0.825804162724693

"2710" "86" 203 1 1 "3" 0 1 1 "TestProcTI" 0 0 0 0 0.122030905077263 0.892857142857143 0.801994638915169 0.916666666666667 0.825804162724693

"2711" "86" 204 1 1 "8" 0 1 1 "TestProcTI" 0 0 0 0 0.122030905077263 0.970238095238095 0.920245398773006 0.970238095238095 0.920245398773006

"2712" "86" 205 1 1 "8" 0 1 1 "TestProcTI" 0 0 0 0 0.122030905077263 0.970238095238095 0.920245398773006 0.970238095238095 0.920245398773006

"2713" "86" 206 1 1 "1" 0 1 1 "TestProcTI" 0 0 0 0 0.122030905077263 0.607142857142857 0.676495016611296 0.779761904761905 0.849114064230343

"2714" "86" 207 0 0 "1" 0 0 0 "TestProcTI" 0 0 0 0 0.122030905077263 0.607142857142857 0.676495016611296 0.779761904761905 0.849114064230343

"2715" "86" 208 1 1 "3" 0 1 1 "TestProcTI" 0 0 0 0 0.122030905077263 0.892857142857143 0.801994638915169 0.916666666666667 0.825804162724693

"2716" "86" 209 1 1 "3" 0 1 1 "TestProcTI" 0 0 0 0 0.122030905077263 0.892857142857143 0.801994638915169 0.916666666666667 0.825804162724693

"2717" "86" 210 1 1 "3" 0 1 1 "TestProcTI" 0 0 0 0 0.122030905077263 0.892857142857143 0.801994638915169 0.916666666666667 0.825804162724693

"2718" "86" 211 1 1 "8" 0 1 1 "TestProcTI" 0 0 0 0 0.122030905077263 0.970238095238095 0.920245398773006 0.970238095238095 0.920245398773006

"2719" "86" 212 1 1 "8" 0 1 1 "TestProcTI" 0 0 0 0 0.122030905077263 0.970238095238095 0.920245398773006 0.970238095238095 0.920245398773006

"2720" "86" 213 1 1 "1" 0 1 1 "TestProcTI" 0 0 0 0 0.122030905077263 0.607142857142857 0.676495016611296 0.779761904761905 0.849114064230343

"2721" "86" 214 1 1 "3" 0 1 1 "TestProcTI" 0 0 0 0 0.122030905077263 0.892857142857143 0.801994638915169 0.916666666666667 0.825804162724693

"2722" "86" 215 1 1 "8" 0 1 1 "TestProcTI" 0 0 0 0 0.122030905077263 0.970238095238095 0.920245398773006 0.970238095238095 0.920245398773006

"2723" "86" 216 1 1 "1" 0 1 1 "TestProcTI" 0 0 0 0 0.122030905077263 0.607142857142857 0.676495016611296 0.779761904761905 0.849114064230343

"2724" "86" 217 1 1 "1" 0 1 1 "TestProcTI" 0 0 0 0 0.122030905077263 0.607142857142857 0.676495016611296 0.779761904761905 0.849114064230343

"2725" "86" 219 1 1 "1" 0 1 1 "TestProcTI" 0 0 0 0 0.122030905077263 0.607142857142857 0.676495016611296 0.779761904761905 0.849114064230343

"2726" "86" 220 1 1 "8" 0 1 1 "TestProcTI" 0 0 0 0 0.122030905077263 0.970238095238095 0.920245398773006 0.970238095238095 0.920245398773006

"2727" "86" 221 1 0 "8" 0 1 0 "TestProcTI" 0 0 0 0 0.122030905077263 0.970238095238095 0.920245398773006 0.970238095238095 0.920245398773006

"2728" "86" 222 1 0 "3" 0 1 0 "TestProcTI" 0 0 0 0 0.122030905077263 0.892857142857143 0.801994638915169 0.916666666666667 0.825804162724693

"2729" "86" 223 1 1 "3" 0 1 1 "TestProcTI" 0 0 0 0 0.122030905077263 0.892857142857143 0.801994638915169 0.916666666666667 0.825804162724693

"2730" "86" 224 1 1 "1" 0 1 1 "TestProcTI" 0 0 0 0 0.122030905077263 0.607142857142857 0.676495016611296 0.779761904761905 0.849114064230343

"2731" "86" 225 1 1 "1" 0 1 1 "TestProcTI" 0 0 0 0 0.122030905077263 0.607142857142857 0.676495016611296 0.779761904761905 0.849114064230343

"2732" "86" 226 1 1 "8" 0 1 1 "TestProcTI" 0 0 0 0 0.122030905077263 0.970238095238095 0.920245398773006 0.970238095238095 0.920245398773006

"2733" "86" 227 1 1 "3" 0 1 1 "TestProcTI" 0 0 0 0 0.122030905077263 0.892857142857143 0.801994638915169 0.916666666666667 0.825804162724693

"2734" "86" 229 1 1 "8" 0 1 1 "TestProcTI" 0 0 0 0 0.122030905077263 0.970238095238095 0.920245398773006 0.970238095238095 0.920245398773006

"2735" "86" 230 1 1 "8" 0 1 1 "TestProcTI" 0 0 0 0 0.122030905077263 0.970238095238095 0.920245398773006 0.970238095238095 0.920245398773006

"2736" "86" 231 1 1 "3" 0 1 1 "TestProcTI" 0 0 0 0 0.122030905077263 0.892857142857143 0.801994638915169 0.916666666666667 0.825804162724693

"2737" "86" 232 1 1 "1" 0 1 1 "TestProcTI" 0 0 0 0 0.122030905077263 0.607142857142857 0.676495016611296 0.779761904761905 0.849114064230343

"2738" "86" 233 1 1 "1" 0 1 1 "TestProcTI" 0 0 0 0 0.122030905077263 0.607142857142857 0.676495016611296 0.779761904761905 0.849114064230343

"2739" "86" 234 1 1 "8" 0 1 1 "TestProcTI" 0 0 0 0 0.122030905077263 0.970238095238095 0.920245398773006 0.970238095238095 0.920245398773006

"2740" "86" 235 1 0 "3" 0 1 0 "TestProcTI" 0 0 0 0 0.122030905077263 0.892857142857143 0.801994638915169 0.916666666666667 0.825804162724693

"2741" "86" 237 1 1 "8" 0 1 1 "TestProcTI" 0 0 0 0 0.122030905077263 0.970238095238095 0.920245398773006 0.970238095238095 0.920245398773006

"2742" "86" 238 1 1 "1" 0 1 1 "TestProcTI" 0 0 0 0 0.122030905077263 0.607142857142857 0.676495016611296 0.779761904761905 0.849114064230343

"2743" "86" 239 1 1 "3" 0 1 1 "TestProcTI" 0 0 0 0 0.122030905077263 0.892857142857143 0.801994638915169 0.916666666666667 0.825804162724693

"2744" "86" 240 1 1 "3" 0 1 1 "TestProcTI" 0 0 0 0 0.122030905077263 0.892857142857143 0.801994638915169 0.916666666666667 0.825804162724693

"2745" "86" 241 1 0 "8" 0 1 0 "TestProcTI" 0 0 0 0 0.122030905077263 0.970238095238095 0.920245398773006 0.970238095238095 0.920245398773006

"2746" "86" 242 1 1 "1" 0 1 1 "TestProcTI" 0 0 0 0 0.122030905077263 0.607142857142857 0.676495016611296 0.779761904761905 0.849114064230343

"2747" "86" 243 0 1 "1" 0 0 0 "TestProcTI" 0 0 1 0 0.122030905077263 0.607142857142857 0.676495016611296 0.779761904761905 0.849114064230343

"2748" "86" 244 1 1 "8" 0 1 1 "TestProcTI" 0 0 0 0 0.122030905077263 0.970238095238095 0.920245398773006 0.970238095238095 0.920245398773006

"2749" "86" 245 1 1 "8" 0 1 1 "TestProcTI" 0 0 0 0 0.122030905077263 0.970238095238095 0.920245398773006 0.970238095238095 0.920245398773006

"2750" "86" 246 1 0 "3" 0 1 0 "TestProcTI" 0 0 0 0 0.122030905077263 0.892857142857143 0.801994638915169 0.916666666666667 0.825804162724693

"2751" "86" 247 1 1 "8" 0 1 1 "TestProcTI" 0 0 0 0 0.122030905077263 0.970238095238095 0.920245398773006 0.970238095238095 0.920245398773006

"2752" "86" 248 1 0 "8" 0 1 0 "TestProcTI" 0 0 0 0 0.122030905077263 0.970238095238095 0.920245398773006 0.970238095238095 0.920245398773006

"2753" "86" 249 1 1 "8" 0 1 1 "TestProcTI" 0 0 0 0 0.122030905077263 0.970238095238095 0.920245398773006 0.970238095238095 0.920245398773006

"2754" "86" 250 1 1 "1" 0 1 1 "TestProcTI" 0 0 0 0 0.122030905077263 0.607142857142857 0.676495016611296 0.779761904761905 0.849114064230343

"2755" "86" 251 0 0 "3" 0 0 0 "TestProcTI" 0 0 0 0 0.122030905077263 0.892857142857143 0.801994638915169 0.916666666666667 0.825804162724693

"2756" "86" 252 1 1 "8" 0 1 1 "TestProcTI" 0 0 0 0 0.122030905077263 0.970238095238095 0.920245398773006 0.970238095238095 0.920245398773006

"2757" "86" 253 1 1 "8" 0 1 1 "TestProcTI" 0 0 0 0 0.122030905077263 0.970238095238095 0.920245398773006 0.970238095238095 0.920245398773006

"2758" "86" 254 1 1 "8" 0 1 1 "TestProcTI" 0 0 0 0 0.122030905077263 0.970238095238095 0.920245398773006 0.970238095238095 0.920245398773006

"2759" "86" 255 1 1 "1" 0 1 1 "TestProcTI" 0 0 0 0 0.122030905077263 0.607142857142857 0.676495016611296 0.779761904761905 0.849114064230343

"2760" "86" 256 1 0 "3" 0 1 0 "TestProcTI" 0 0 0 0 0.122030905077263 0.892857142857143 0.801994638915169 0.916666666666667 0.825804162724693

"2761" "86" 257 1 1 "8" 0 1 1 "TestProcTI" 0 0 0 0 0.122030905077263 0.970238095238095 0.920245398773006 0.970238095238095 0.920245398773006

"2762" "86" 258 1 1 "3" 0 1 1 "TestProcTI" 0 0 0 0 0.122030905077263 0.892857142857143 0.801994638915169 0.916666666666667 0.825804162724693

"2763" "86" 259 1 0 "1" 0 0 0 "TestProcTI" 0 1 0 0 0.122030905077263 0.607142857142857 0.676495016611296 0.779761904761905 0.849114064230343

"2764" "86" 260 1 0 "8" 0 1 0 "TestProcTI" 0 0 0 0 0.122030905077263 0.970238095238095 0.920245398773006 0.970238095238095 0.920245398773006

"2765" "86" 261 1 1 "3" 0 1 1 "TestProcTI" 0 0 0 0 0.122030905077263 0.892857142857143 0.801994638915169 0.916666666666667 0.825804162724693

"2766" "86" 262 1 1 "8" 0 1 1 "TestProcTI" 0 0 0 0 0.122030905077263 0.970238095238095 0.920245398773006 0.970238095238095 0.920245398773006

"2767" "86" 263 1 1 "8" 0 1 1 "TestProcTI" 0 0 0 0 0.122030905077263 0.970238095238095 0.920245398773006 0.970238095238095 0.920245398773006

"2768" "86" 264 1 1 "1" 0 1 1 "TestProcTI" 0 0 0 0 0.122030905077263 0.607142857142857 0.676495016611296 0.779761904761905 0.849114064230343

"2769" "86" 265 1 1 "1" 0 0 0 "TestProcTI" 1 0 0 0 0.122030905077263 0.607142857142857 0.676495016611296 0.779761904761905 0.849114064230343

"2770" "86" 266 1 0 "3" 0 1 0 "TestProcTI" 0 0 0 0 0.122030905077263 0.892857142857143 0.801994638915169 0.916666666666667 0.825804162724693

"2771" "86" 267 1 1 "8" 0 1 1 "TestProcTI" 0 0 0 0 0.122030905077263 0.970238095238095 0.920245398773006 0.970238095238095 0.920245398773006

"2772" "86" 268 1 1 "3" 0 1 1 "TestProcTI" 0 0 0 0 0.122030905077263 0.892857142857143 0.801994638915169 0.916666666666667 0.825804162724693

"2773" "86" 269 1 1 "3" 0 1 1 "TestProcTI" 0 0 0 0 0.122030905077263 0.892857142857143 0.801994638915169 0.916666666666667 0.825804162724693

"2774" "86" 270 1 1 "1" 0 0 0 "TestProcTI" 1 0 0 0 0.122030905077263 0.607142857142857 0.676495016611296 0.779761904761905 0.849114064230343

"2775" "86" 271 1 1 "3" 0 1 1 "TestProcTI" 0 0 0 0 0.122030905077263 0.892857142857143 0.801994638915169 0.916666666666667 0.825804162724693

"2776" "86" 272 0 0 "3" 0 0 0 "TestProcTI" 0 0 0 0 0.122030905077263 0.892857142857143 0.801994638915169 0.916666666666667 0.825804162724693

"2777" "86" 273 1 1 "3" 0 1 1 "TestProcTI" 0 0 0 0 0.122030905077263 0.892857142857143 0.801994638915169 0.916666666666667 0.825804162724693

"2778" "86" 274 1 1 "3" 0 1 1 "TestProcTI" 0 0 0 0 0.122030905077263 0.892857142857143 0.801994638915169 0.916666666666667 0.825804162724693

"2779" "86" 275 1 1 "8" 0 1 1 "TestProcTI" 0 0 0 0 0.122030905077263 0.970238095238095 0.920245398773006 0.970238095238095 0.920245398773006

"2780" "86" 276 1 1 "3" 0 1 1 "TestProcTI" 0 0 0 0 0.122030905077263 0.892857142857143 0.801994638915169 0.916666666666667 0.825804162724693

"2781" "86" 277 1 1 "8" 0 1 1 "TestProcTI" 0 0 0 0 0.122030905077263 0.970238095238095 0.920245398773006 0.970238095238095 0.920245398773006

"2782" "86" 278 1 1 "1" 0 1 1 "TestProcTI" 0 0 0 0 0.122030905077263 0.607142857142857 0.676495016611296 0.779761904761905 0.849114064230343

"2783" "86" 279 1 1 "8" 0 1 1 "TestProcTI" 0 0 0 0 0.122030905077263 0.970238095238095 0.920245398773006 0.970238095238095 0.920245398773006

"2784" "86" 280 1 1 "3" 0 1 1 "TestProcTI" 0 0 0 0 0.122030905077263 0.892857142857143 0.801994638915169 0.916666666666667 0.825804162724693

"2785" "86" 281 1 1 "8" 0 1 1 "TestProcTI" 0 0 0 0 0.122030905077263 0.970238095238095 0.920245398773006 0.970238095238095 0.920245398773006

"2786" "86" 282 1 1 "3" 0 1 1 "TestProcTI" 0 0 0 0 0.122030905077263 0.892857142857143 0.801994638915169 0.916666666666667 0.825804162724693

"2787" "86" 283 1 1 "8" 0 1 1 "TestProcTI" 0 0 0 0 0.122030905077263 0.970238095238095 0.920245398773006 0.970238095238095 0.920245398773006

"2788" "86" 284 1 1 "3" 0 1 1 "TestProcTI" 0 0 0 0 0.122030905077263 0.892857142857143 0.801994638915169 0.916666666666667 0.825804162724693

"2789" "86" 285 1 1 "8" 0 1 1 "TestProcTI" 0 0 0 0 0.122030905077263 0.970238095238095 0.920245398773006 0.970238095238095 0.920245398773006

"2790" "86" 286 0 0 "1" 0 0 0 "TestProcTI" 0 0 0 0 0.122030905077263 0.607142857142857 0.676495016611296 0.779761904761905 0.849114064230343

"2791" "86" 287 1 1 "3" 0 1 1 "TestProcTI" 0 0 0 0 0.122030905077263 0.892857142857143 0.801994638915169 0.916666666666667 0.825804162724693

"2792" "86" 288 1 1 "1" 0 1 1 "TestProcTI" 0 0 0 0 0.122030905077263 0.607142857142857 0.676495016611296 0.779761904761905 0.849114064230343

"2793" "86" 289 1 1 "1" 0 1 1 "TestProcTI" 0 0 0 0 0.122030905077263 0.607142857142857 0.676495016611296 0.779761904761905 0.849114064230343

"2794" "86" 290 1 1 "8" 0 1 1 "TestProcTI" 0 0 0 0 0.122030905077263 0.970238095238095 0.920245398773006 0.970238095238095 0.920245398773006

"2795" "86" 292 1 1 "3" 0 1 1 "TestProcTI" 0 0 0 0 0.122030905077263 0.892857142857143 0.801994638915169 0.916666666666667 0.825804162724693

"2796" "86" 293 0 1 "3" 0 0 0 "TestProcTI" 0 0 1 0 0.122030905077263 0.892857142857143 0.801994638915169 0.916666666666667 0.825804162724693

"2797" "86" 294 1 1 "3" 0 1 1 "TestProcTI" 0 0 0 0 0.122030905077263 0.892857142857143 0.801994638915169 0.916666666666667 0.825804162724693

"2798" "86" 295 1 0 "1" 0 1 0 "TestProcTI" 0 0 0 0 0.122030905077263 0.607142857142857 0.676495016611296 0.779761904761905 0.849114064230343

"2799" "86" 296 1 1 "1" 0 1 1 "TestProcTI" 0 0 0 0 0.122030905077263 0.607142857142857 0.676495016611296 0.779761904761905 0.849114064230343

"2800" "86" 297 1 1 "8" 0 1 1 "TestProcTI" 0 0 0 0 0.122030905077263 0.970238095238095 0.920245398773006 0.970238095238095 0.920245398773006

"2801" "86" 298 1 1 "3" 0 1 1 "TestProcTI" 0 0 0 0 0.122030905077263 0.892857142857143 0.801994638915169 0.916666666666667 0.825804162724693

"2802" "86" 299 0 0 "1" 0 0 0 "TestProcTI" 0 0 0 0 0.122030905077263 0.607142857142857 0.676495016611296 0.779761904761905 0.849114064230343

"2803" "86" 300 1 0 "3" 0 1 0 "TestProcTI" 0 0 0 0 0.122030905077263 0.892857142857143 0.801994638915169 0.916666666666667 0.825804162724693

"2804" "86" 301 1 1 "3" 0 1 1 "TestProcTI" 0 0 0 0 0.122030905077263 0.892857142857143 0.801994638915169 0.916666666666667 0.825804162724693

"2805" "86" 302 1 1 "3" 0 1 1 "TestProcTI" 0 0 0 0 0.122030905077263 0.892857142857143 0.801994638915169 0.916666666666667 0.825804162724693

"2806" "86" 303 1 1 "8" 0 1 1 "TestProcTI" 0 0 0 0 0.122030905077263 0.970238095238095 0.920245398773006 0.970238095238095 0.920245398773006

"2807" "86" 304 1 1 "8" 0 1 1 "TestProcTI" 0 0 0 0 0.122030905077263 0.970238095238095 0.920245398773006 0.970238095238095 0.920245398773006

"2808" "86" 305 1 1 "3" 0 1 1 "TestProcTI" 0 0 0 0 0.122030905077263 0.892857142857143 0.801994638915169 0.916666666666667 0.825804162724693

"2809" "86" 306 1 1 "3" 0 1 1 "TestProcTI" 0 0 0 0 0.122030905077263 0.892857142857143 0.801994638915169 0.916666666666667 0.825804162724693

"2810" "86" 307 1 1 "1" 0 0 0 "TestProcTI" 1 0 0 0 0.122030905077263 0.607142857142857 0.676495016611296 0.779761904761905 0.849114064230343

"2811" "86" 308 1 1 "8" 0 1 1 "TestProcTI" 0 0 0 0 0.122030905077263 0.970238095238095 0.920245398773006 0.970238095238095 0.920245398773006

"2812" "86" 309 1 1 "1" 0 1 1 "TestProcTI" 0 0 0 0 0.122030905077263 0.607142857142857 0.676495016611296 0.779761904761905 0.849114064230343

"2813" "86" 310 1 1 "1" 0 1 1 "TestProcTI" 0 0 0 0 0.122030905077263 0.607142857142857 0.676495016611296 0.779761904761905 0.849114064230343

"2814" "86" 312 1 1 "1" 0 1 1 "TestProcTI" 0 0 0 0 0.122030905077263 0.607142857142857 0.676495016611296 0.779761904761905 0.849114064230343

"2815" "86" 313 1 1 "1" 0 1 1 "TestProcTI" 0 0 0 0 0.122030905077263 0.607142857142857 0.676495016611296 0.779761904761905 0.849114064230343

"2816" "86" 314 1 1 "1" 0 1 1 "TestProcTI" 0 0 0 0 0.122030905077263 0.607142857142857 0.676495016611296 0.779761904761905 0.849114064230343

"2817" "86" 315 0 1 "1" 0 0 0 "TestProcTI" 0 0 1 0 0.122030905077263 0.607142857142857 0.676495016611296 0.779761904761905 0.849114064230343

"2818" "86" 317 1 0 "1" 0 0 0 "TestProcTI" 0 1 0 0 0.122030905077263 0.607142857142857 0.676495016611296 0.779761904761905 0.849114064230343

"2819" "86" 318 1 1 "3" 0 1 1 "TestProcTI" 0 0 0 0 0.122030905077263 0.892857142857143 0.801994638915169 0.916666666666667 0.825804162724693

"2820" "86" 319 1 1 "1" 0 1 1 "TestProcTI" 0 0 0 0 0.122030905077263 0.607142857142857 0.676495016611296 0.779761904761905 0.849114064230343

"2821" "86" 320 1 1 "1" 0 0 0 "TestProcTI" 1 0 0 0 0.122030905077263 0.607142857142857 0.676495016611296 0.779761904761905 0.849114064230343

"2822" "86" 321 1 1 "8" 0 1 1 "TestProcTI" 0 0 0 0 0.122030905077263 0.970238095238095 0.920245398773006 0.970238095238095 0.920245398773006

"2823" "86" 322 0 1 "1" 0 0 0 "TestProcTI" 0 0 1 0 0.122030905077263 0.607142857142857 0.676495016611296 0.779761904761905 0.849114064230343

"2824" "86" 323 1 1 "3" 0 1 1 "TestProcTI" 0 0 0 0 0.122030905077263 0.892857142857143 0.801994638915169 0.916666666666667 0.825804162724693

"2825" "86" 324 1 0 "8" 0 1 0 "TestProcTI" 0 0 0 0 0.122030905077263 0.970238095238095 0.920245398773006 0.970238095238095 0.920245398773006

"2826" "86" 325 1 1 "3" 0 1 1 "TestProcTI" 0 0 0 0 0.122030905077263 0.892857142857143 0.801994638915169 0.916666666666667 0.825804162724693

"2827" "86" 326 1 1 "8" 0 1 1 "TestProcTI" 0 0 0 0 0.122030905077263 0.970238095238095 0.920245398773006 0.970238095238095 0.920245398773006

"2828" "86" 327 1 0 "3" 0 1 0 "TestProcTI" 0 0 0 0 0.122030905077263 0.892857142857143 0.801994638915169 0.916666666666667 0.825804162724693

"2829" "86" 328 1 0 "3" 0 1 0 "TestProcTI" 0 0 0 0 0.122030905077263 0.892857142857143 0.801994638915169 0.916666666666667 0.825804162724693

"2830" "86" 329 1 1 "8" 0 1 1 "TestProcTI" 0 0 0 0 0.122030905077263 0.970238095238095 0.920245398773006 0.970238095238095 0.920245398773006

"2831" "86" 330 1 1 "1" 0 1 1 "TestProcTI" 0 0 0 0 0.122030905077263 0.607142857142857 0.676495016611296 0.779761904761905 0.849114064230343

"2832" "86" 331 0 0 "1" 0 0 0 "TestProcTI" 0 0 0 0 0.122030905077263 0.607142857142857 0.676495016611296 0.779761904761905 0.849114064230343

"2833" "86" 332 1 1 "8" 0 1 1 "TestProcTI" 0 0 0 0 0.122030905077263 0.970238095238095 0.920245398773006 0.970238095238095 0.920245398773006

"2834" "86" 333 0 0 "1" 0 0 0 "TestProcTI" 0 0 0 0 0.122030905077263 0.607142857142857 0.676495016611296 0.779761904761905 0.849114064230343

"2835" "86" 334 1 1 "8" 0 1 1 "TestProcTI" 0 0 0 0 0.122030905077263 0.970238095238095 0.920245398773006 0.970238095238095 0.920245398773006

"2836" "86" 335 1 0 "3" 0 1 0 "TestProcTI" 0 0 0 0 0.122030905077263 0.892857142857143 0.801994638915169 0.916666666666667 0.825804162724693

"2837" "86" 336 1 0 "3" 0 1 0 "TestProcTI" 0 0 0 0 0.122030905077263 0.892857142857143 0.801994638915169 0.916666666666667 0.825804162724693

"2838" "86" 337 1 1 "8" 0 1 1 "TestProcTI" 0 0 0 0 0.122030905077263 0.970238095238095 0.920245398773006 0.970238095238095 0.920245398773006

"2839" "86" 338 1 1 "1" 0 1 1 "TestProcTI" 0 0 0 0 0.122030905077263 0.607142857142857 0.676495016611296 0.779761904761905 0.849114064230343

"2840" "86" 339 1 1 "8" 0 1 1 "TestProcTI" 0 0 0 0 0.122030905077263 0.970238095238095 0.920245398773006 0.970238095238095 0.920245398773006

"2841" "86" 340 1 0 "1" 0 1 0 "TestProcTI" 0 0 0 0 0.122030905077263 0.607142857142857 0.676495016611296 0.779761904761905 0.849114064230343

"2842" "86" 341 0 0 "1" 0 0 0 "TestProcTI" 0 0 0 0 0.122030905077263 0.607142857142857 0.676495016611296 0.779761904761905 0.849114064230343

"2843" "86" 342 1 1 "8" 0 1 1 "TestProcTI" 0 0 0 0 0.122030905077263 0.970238095238095 0.920245398773006 0.970238095238095 0.920245398773006

"2844" "86" 343 0 1 "1" 0 0 1 "TestProcTI" 0 0 0 0 0.122030905077263 0.607142857142857 0.676495016611296 0.779761904761905 0.849114064230343

"2845" "86" 344 1 1 "8" 0 1 1 "TestProcTI" 0 0 0 0 0.122030905077263 0.970238095238095 0.920245398773006 0.970238095238095 0.920245398773006

"2846" "86" 345 1 1 "1" 0 0 0 "TestProcTI" 1 0 0 0 0.122030905077263 0.607142857142857 0.676495016611296 0.779761904761905 0.849114064230343

"2847" "86" 346 0 0 "1" 0 0 0 "TestProcTI" 0 0 0 0 0.122030905077263 0.607142857142857 0.676495016611296 0.779761904761905 0.849114064230343

"2848" "86" 347 1 1 "3" 0 1 1 "TestProcTI" 0 0 0 0 0.122030905077263 0.892857142857143 0.801994638915169 0.916666666666667 0.825804162724693

"2849" "86" 348 1 1 "8" 0 1 1 "TestProcTI" 0 0 0 0 0.122030905077263 0.970238095238095 0.920245398773006 0.970238095238095 0.920245398773006

"2850" "86" 349 1 1 "3" 0 1 1 "TestProcTI" 0 0 0 0 0.122030905077263 0.892857142857143 0.801994638915169 0.916666666666667 0.825804162724693

"2851" "86" 350 1 0 "1" 0 1 0 "TestProcTI" 0 0 0 0 0.122030905077263 0.607142857142857 0.676495016611296 0.779761904761905 0.849114064230343

"2852" "86" 351 1 1 "8" 0 1 1 "TestProcTI" 0 0 0 0 0.122030905077263 0.970238095238095 0.920245398773006 0.970238095238095 0.920245398773006

"2853" "86" 352 1 1 "3" 0 1 1 "TestProcTI" 0 0 0 0 0.122030905077263 0.892857142857143 0.801994638915169 0.916666666666667 0.825804162724693

"2854" "86" 353 1 1 "8" 0 1 1 "TestProcTI" 0 0 0 0 0.122030905077263 0.970238095238095 0.920245398773006 0.970238095238095 0.920245398773006

"2855" "86" 354 1 1 "1" 0 0 0 "TestProcTI" 1 0 0 0 0.122030905077263 0.607142857142857 0.676495016611296 0.779761904761905 0.849114064230343

"2856" "86" 355 1 1 "1" 0 1 1 "TestProcTI" 0 0 0 0 0.122030905077263 0.607142857142857 0.676495016611296 0.779761904761905 0.849114064230343

"2857" "86" 356 0 0 "1" 0 0 0 "TestProcTI" 0 0 0 0 0.122030905077263 0.607142857142857 0.676495016611296 0.779761904761905 0.849114064230343

"2858" "86" 357 0 1 "8" 0 0 0 "TestProcTI" 0 0 1 0 0.122030905077263 0.970238095238095 0.920245398773006 0.970238095238095 0.920245398773006

"2859" "86" 358 1 1 "8" 0 1 1 "TestProcTI" 0 0 0 0 0.122030905077263 0.970238095238095 0.920245398773006 0.970238095238095 0.920245398773006

"2860" "86" 359 1 1 "3" 0 1 1 "TestProcTI" 0 0 0 0 0.122030905077263 0.892857142857143 0.801994638915169 0.916666666666667 0.825804162724693
[truncated: 6,027,071 more chars]
